# Supplementary material for: DeepMPF: deep learning framework for predicting drug–target interactions based on multi-modal representation with meta-path semantic analysis
Source: J Transl Med. 2023 Jan 25;21:48. doi: 10.1186/s12967-023-03876-3 (PMC9876420; doi:10.1186/s12967-023-03876-3)
Supplement: Supplementary file 2 — Additional file 2. The complete prediction scores. [file 12967_2023_3876_MOESM2_ESM.xlsx]

## Sheet: HIV(P08684)
Table 1: The complete prediction scores
Drug	Score
DB00321	0.999955
DB00502	0.999892
DB12267	0.99988
DB01238	0.999855
DB00333	0.999838
DB00205	0.999788
DB13174	0.999775
DB09074	0.999764
DB08901	0.999764
DB15035	0.999744
DB01221	0.999742
DB00228	0.999737
DB01065	0.999705
DB08804	0.999702
DB13751	0.999695
DB08912	0.999693
DB03467	0.999691
DB00300	0.99969
DB15133	0.999676
DB04868	0.999654
DB00408	0.999651
DB00390	0.999647
DB01645	0.999644
DB12332	0.999633
DB01236	0.999608
DB00608	0.999606
DB15685	0.999589
DB00363	0.999574
DB00843	0.999568
DB01092	0.999558
DB12010	0.999547
DB09568	0.999531
DB00482	0.999522
DB00250	0.999512
DB00543	0.999494
DB00421	0.999483
DB11986	0.999481
DB08896	0.999467
DB00973	0.999458
DB00966	0.999434
DB00822	0.99942
DB01032	0.999413
DB00570	0.999411
DB04552	0.999407
DB01017	0.999403
DB01109	0.999403
DB08906	0.999402
DB14541	0.99939
DB00586	0.999379
DB09481	0.999375
DB02709	0.99937
DB00472	0.999356
DB04690	0.999351
DB11641	0.999347
DB01124	0.999338
DB01254	0.999336
DB12307	0.99933
DB04821	0.999324
DB01156	0.999315
DB08875	0.99931
DB00440	0.999303
DB00845	0.999301
DB00655	0.999298
DB04879	0.99929
DB09068	0.999256
DB00535	0.999254
DB14723	0.999251
DB00257	0.999248
DB04216	0.999243
DB00197	0.99923
DB00394	0.999229
DB07080	0.999225
DB08895	0.999223
DB01142	0.999218
DB00368	0.999218
DB00613	0.999213
DB00255	0.9992
DB00286	0.999174
DB00500	0.999159
DB00972	0.999155
DB11273	0.999152
DB00328	0.999145
DB01159	0.999139
DB00246	0.999134
DB01435	0.999133
DB00184	0.999125
DB01103	0.999121
DB12141	0.999117
DB00828	0.999114
DB00533	0.999104
DB09256	0.999094
DB01411	0.999091
DB15822	0.999083
DB00755	0.999076
DB00169	0.999076
DB09213	0.999074
DB01259	0.999072
DB06448	0.999066
DB11652	0.999048
DB00574	0.999038
DB13943	0.999017
DB01174	0.999016
DB00242	0.999016
DB00951	0.999007
DB06148	0.999005
DB00398	0.998993
DB00795	0.998984
DB00412	0.998982
DB00465	0.998979
DB13867	0.998978
DB11757	0.998978
DB14635	0.998964
DB00579	0.998959
DB01151	0.998954
DB01165	0.998952
DB01248	0.998948
DB00459	0.998936
DB00342	0.998933
DB09198	0.998928
DB06738	0.998927
DB00182	0.998922
DB00783	0.99892
DB00458	0.998914
DB13946	0.998909
DB00201	0.998906
DB00455	0.998901
DB04540	0.998895
DB11791	0.998886
DB01190	0.99888
DB01041	0.99888
DB14840	0.998879
DB11979	0.998875
DB06729	0.998872
DB00374	0.998871
DB00959	0.998847
DB00315	0.998845
DB05928	0.998845
DB00503	0.998835
DB00977	0.998834
DB01189	0.998825
DB09241	0.998825
DB04856	0.998813
DB00454	0.998809
DB01050	0.9988
DB01369	0.998786
DB09299	0.998783
DB00277	0.998779
DB04948	0.998778
DB11689	0.998777
DB06616	0.998776
DB13955	0.998776
DB01076	0.998775
DB03783	0.998764
DB04348	0.998758
DB00495	0.998755
DB00530	0.998755
DB09274	0.998742
DB15091	0.998739
DB00721	0.998737
DB09279	0.998735
DB00857	0.998733
DB00361	0.998721
DB00208	0.998721
DB00170	0.998721
DB00924	0.998711
DB01120	0.998709
DB12001	0.998709
DB00887	0.998688
DB00091	0.998682
DB00541	0.998681
DB00448	0.99868
DB01060	0.998677
DB04573	0.998673
DB01251	0.998671
DB00588	0.998669
DB02659	0.99866
DB06413	0.998656
DB01173	0.998648
DB01232	0.998635
DB02746	0.998634
DB00334	0.998632
DB00179	0.998632
DB01608	0.998623
DB13944	0.998618
DB06712	0.998616
DB11817	0.998615
DB09048	0.998612
DB00317	0.998611
DB03619	0.998604
DB02266	0.998602
DB01185	0.998591
DB11823	0.99859
DB06626	0.998586
DB14542	0.998582
DB09280	0.998578
DB00420	0.99855
DB00490	0.998548
DB00833	0.998543
DB01412	0.998542
DB01175	0.998542
DB00370	0.99854
DB01026	0.998539
DB12147	0.998538
DB06403	0.998531
DB00549	0.998529
DB01167	0.998526
DB01580	0.998526
DB01138	0.998525
DB05109	0.998524
DB01115	0.998521
DB00583	0.998521
DB11581	0.998511
DB00624	0.998509
DB01600	0.998509
DB00957	0.998503
DB00373	0.998503
DB01364	0.998489
DB08513	0.99848
DB13919	0.998477
DB06144	0.998476
DB00222	0.998474
DB00907	0.998472
DB01452	0.99847
DB00213	0.998469
DB01409	0.998469
DB09038	0.998467
DB00796	0.998465
DB00877	0.998455
DB15102	0.998452
DB12500	0.998449
DB00413	0.998449
DB01079	0.998449
DB04725	0.998446
DB00238	0.998443
DB00591	0.99844
DB00497	0.998436
DB13953	0.998436
DB00275	0.998427
DB00446	0.998425
DB00668	0.998409
DB04871	0.998403
DB04920	0.998399
DB01233	0.998396
DB00227	0.998394
DB01129	0.99839
DB11148	0.998384
DB01403	0.998382
DB13345	0.998374
DB01067	0.998374
DB00672	0.998372
DB01218	0.998365
DB00224	0.998362
DB01149	0.998361
DB01166	0.998356
DB00297	0.998355
DB12161	0.99835
DB01380	0.998349
DB00177	0.998346
DB01239	0.998345
DB05424	0.998342
DB08865	0.998334
DB08820	0.998329
DB00945	0.998323
DB13954	0.99832
DB00656	0.99831
DB01131	0.998303
DB00304	0.998301
DB01182	0.9983
DB06287	0.998298
DB00814	0.998296
DB15690	0.998293
DB14539	0.998283
DB00932	0.998279
DB13952	0.998278
DB01105	0.998273
DB01228	0.998272
DB01100	0.99827
DB00753	0.998266
DB00104	0.998263
DB00718	0.998258
DB01217	0.998249
DB01393	0.998234
DB04957	0.998225
DB08931	0.99822
DB00501	0.998215
DB13501	0.998214
DB01609	0.998209
DB00175	0.998207
DB00239	0.998202
DB00220	0.998202
DB00193	0.9982
DB00199	0.998193
DB00512	0.998193
DB08881	0.998186
DB00705	0.998185
DB06803	0.998184
DB05667	0.998179
DB11672	0.998171
DB00461	0.998169
DB00641	0.998167
DB05812	0.998165
DB12245	0.998156
DB00295	0.998153
DB00934	0.99815
DB00625	0.99815
DB01576	0.998143
DB09289	0.998135
DB12466	0.998134
DB06589	0.998133
DB04942	0.998129
DB09080	0.998128
DB00788	0.998128
DB08899	0.998127
DB01283	0.998126
DB13956	0.99812
DB00324	0.998111
DB00316	0.99811
DB11591	0.9981
DB00345	0.998089
DB01014	0.998087
DB06725	0.998083
DB01128	0.998083
DB00532	0.998083
DB00918	0.998081
DB00192	0.998079
DB00206	0.998078
DB01004	0.998077
DB14055	0.998077
DB11828	0.998072
DB00154	0.99807
DB00762	0.998061
DB06772	0.99806
DB01245	0.998056
DB11943	0.99805
DB00499	0.998038
DB01234	0.998036
DB08822	0.998036
DB11901	0.998035
DB00715	0.998031
DB00289	0.99803
DB00709	0.998028
DB06292	0.998024
DB06210	0.998023
DB04951	0.998022
DB08860	0.998021
DB14641	0.99802
DB01117	0.998014
DB09327	0.99801
DB13179	0.998009
DB01590	0.998004
DB00582	0.998002
DB00347	0.998
DB00635	0.997999
DB06774	0.997996
DB01016	0.997994
DB00688	0.997992
DB14538	0.997991
DB16390	0.997985
DB01114	0.997972
DB11963	0.997972
DB09053	0.997968
DB01195	0.997968
DB01116	0.997965
DB01009	0.997964
DB04665	0.997963
DB14544	0.997962
DB00908	0.997958
DB00891	0.997958
DB13136	0.997958
DB00281	0.997956
DB14185	0.997951
DB01199	0.997945
DB01396	0.997942
DB00143	0.997941
DB01196	0.997936
DB00496	0.997931
DB00359	0.997931
DB07288	0.997928
DB01018	0.997927
DB00396	0.997926
DB08883	0.997923
DB00196	0.997915
DB11737	0.997912
DB11642	0.997907
DB00927	0.997906
DB08882	0.997905
DB00813	0.997904
DB01098	0.997899
DB01074	0.997898
DB01211	0.997897
DB00751	0.997889
DB01419	0.997878
DB08880	0.997872
DB08496	0.997864
DB02115	0.997864
DB04855	0.997855
DB00536	0.997854
DB09095	0.997852
DB12474	0.997848
DB00860	0.997842
DB14761	0.997841
DB00784	0.997839
DB00758	0.997834
DB00939	0.997833
DB00307	0.997832
DB06510	0.997831
DB00946	0.997825
DB01137	0.997823
DB00595	0.997822
DB09063	0.997815
DB08918	0.997815
DB00670	0.997806
DB00332	0.997802
DB01104	0.997802
DB13609	0.997798
DB06335	0.997785
DB00379	0.997784
DB09296	0.997784
DB06401	0.997778
DB00211	0.997777
DB01436	0.997775
DB09212	0.997771
DB06654	0.99777
DB12695	0.997769
DB12151	0.997766
DB01095	0.997765
DB08916	0.99776
DB09183	0.997754
DB02010	0.997749
DB00717	0.997743
DB00520	0.997735
DB00673	0.997735
DB00554	0.997728
DB11853	0.997722
DB00344	0.997716
DB04854	0.997714
DB09330	0.997713
DB00288	0.997701
DB11703	0.997701
DB00338	0.997699
DB00740	0.997698
DB08932	0.997695
DB08922	0.997693
DB00451	0.997692
DB09225	0.997676
DB09065	0.997669
DB01184	0.997667
DB01037	0.997665
DB01367	0.997663
DB00215	0.997661
DB01181	0.997654
DB00871	0.997654
DB09238	0.997653
DB01200	0.997652
DB00744	0.997637
DB04840	0.997634
DB00812	0.997632
DB06710	0.997628
DB00542	0.997626
DB01206	0.997625
DB00514	0.997625
DB09199	0.997624
DB00643	0.997615
DB14540	0.99761
DB01132	0.9976
DB00563	0.997586
DB09244	0.997586
DB00234	0.997582
DB00330	0.997581
DB13003	0.997575
DB00712	0.997571
DB00724	0.997568
DB01401	0.997565
DB13823	0.997563
DB01601	0.997561
DB01320	0.997553
DB09283	0.997552
DB00251	0.997532
DB00571	0.997529
DB00296	0.997519
DB01212	0.997517
DB01075	0.997513
DB01069	0.997513
DB00869	0.99751
DB11855	0.997505
DB00176	0.997504
DB11133	0.997504
DB01355	0.997502
DB14025	0.997501
DB00881	0.997497
DB00839	0.997496
DB00301	0.997492
DB11915	0.997486
DB08874	0.997482
DB00950	0.99748
DB00335	0.997477
DB02691	0.997477
DB00365	0.997472
DB00602	0.99747
DB00216	0.997468
DB00391	0.997465
DB06176	0.997465
DB15566	0.997454
DB00802	0.997454
DB00921	0.997447
DB04824	0.997444
DB08897	0.997434
DB00800	0.997429
DB11774	0.997421
DB00531	0.99742
DB01229	0.997418
DB08801	0.997414
DB14512	0.997412
DB12319	0.9974
DB06414	0.997399
DB09076	0.997396
DB00392	0.997392
DB02123	0.997392
DB09214	0.997391
DB08604	0.997389
DB00434	0.997387
DB08816	0.99738
DB00264	0.997377
DB09223	0.99737
DB00404	0.997367
DB01384	0.997365
DB00486	0.997356
DB01025	0.997356
DB00508	0.997355
DB09229	0.997355
DB00367	0.997352
DB00741	0.997351
DB00953	0.997351
DB03825	0.997336
DB00736	0.997334
DB00726	0.997333
DB01298	0.997331
DB00263	0.997328
DB01252	0.997319
DB00915	0.997311
DB00749	0.99731
DB01388	0.997308
DB03317	0.997308
DB01043	0.997299
DB00471	0.997298
DB09102	0.997295
DB01204	0.997292
DB08893	0.997285
DB00640	0.997283
DB05316	0.997279
DB06731	0.997278
DB00896	0.997276
DB01394	0.997276
DB01062	0.997264
DB00437	0.997264
DB00850	0.997257
DB01058	0.997255
DB06736	0.997254
DB00912	0.997246
DB09078	0.997243
DB00319	0.997236
DB06228	0.99723
DB00476	0.997225
DB00621	0.997224
DB09099	0.997221
DB01220	0.997213
DB01892	0.997209
DB01048	0.997201
DB14066	0.997196
DB00376	0.997191
DB09555	0.997185
DB00523	0.997183
DB01148	0.99718
DB01183	0.997173
DB01161	0.997166
DB06204	0.997163
DB01326	0.997162
DB00252	0.997159
DB09204	0.997152
DB01337	0.997143
DB00956	0.99714
DB01231	0.99714
DB00468	0.997135
DB00898	0.997134
DB06608	0.997128
DB09205	0.997128
DB00763	0.997127
DB14063	0.997127
DB01013	0.997126
DB04938	0.997124
DB12712	0.997123
DB00604	0.997121
DB01359	0.997121
DB00418	0.997116
DB13878	0.997107
DB00276	0.997105
DB00477	0.997104
DB05297	0.997097
DB01628	0.997092
DB01127	0.99709
DB08837	0.997082
DB01034	0.99707
DB11742	0.997067
DB09137	0.997067
DB00738	0.997062
DB00131	0.997046
DB04960	0.997045
DB08911	0.997045
DB00185	0.997044
DB01623	0.997043
DB04946	0.997039
DB00462	0.997036
DB00952	0.997026
DB00916	0.997026
DB04858	0.997012
DB01392	0.99701
DB06196	0.997003
DB00834	0.997003
DB14543	0.996993
DB06777	0.996991
DB06697	0.996986
DB00158	0.99698
DB14033	0.996972
DB00925	0.996958
DB01039	0.996958
DB11614	0.996956
DB04896	0.996954
DB00652	0.99695
DB01071	0.996947
DB11181	0.996943
DB11487	0.996942
DB03167	0.996937
DB03575	0.996936
DB08950	0.99693
DB00409	0.996922
DB09297	0.996921
DB08806	0.996918
DB00540	0.996917
DB01201	0.996916
DB01154	0.996915
DB14637	0.996915
DB01262	0.996914
DB00904	0.996913
DB06454	0.996907
DB00728	0.996905
DB08839	0.996902
DB00687	0.996899
DB00737	0.996897
DB00669	0.996896
DB01397	0.996889
DB00988	0.996884
DB12483	0.996875
DB13783	0.996874
DB01395	0.996868
DB09026	0.996865
DB00701	0.996865
DB00962	0.996862
DB00341	0.996862
DB04911	0.996853
DB00245	0.996852
DB01110	0.996849
DB05990	0.996846
DB01047	0.996845
DB00414	0.996844
DB12582	0.996838
DB15327	0.996827
DB01426	0.996812
DB00348	0.99681
DB11869	0.996805
DB04100	0.996785
DB06789	0.996771
DB00792	0.996768
DB00027	0.996762
DB01264	0.996758
DB01222	0.996745
DB01420	0.996738
DB00685	0.996734
DB00247	0.996729
DB01466	0.996726
DB04977	0.996718
DB00627	0.996716
DB09300	0.996708
DB00590	0.9967
DB00706	0.9967
DB01751	0.996697
DB00980	0.996689
DB01599	0.996688
DB00615	0.996675
DB00679	0.996674
DB06217	0.996671
DB00575	0.996671
DB00879	0.99667
DB06230	0.996668
DB00731	0.996663
DB00382	0.996661
DB11770	0.99666
DB00598	0.996657
DB00137	0.996648
DB05271	0.996606
DB00343	0.996604
DB00360	0.996604
DB00387	0.996593
DB09272	0.996581
DB06735	0.996581
DB00355	0.99658
DB00661	0.996579
DB04888	0.996575
DB04630	0.996572
DB00646	0.996568
DB00993	0.996558
DB06804	0.99655
DB01193	0.996545
DB12874	0.996542
DB01410	0.996542
DB00617	0.996535
DB00759	0.996534
DB04861	0.996515
DB00593	0.99651
DB06150	0.996483
DB13168	0.996482
DB01622	0.996474
DB04844	0.996474
DB06820	0.996472
DB04572	0.996471
DB14126	0.996465
DB01472	0.996449
DB00432	0.996448
DB01216	0.996446
DB00283	0.996446
DB03585	0.996444
DB00969	0.99644
DB01028	0.996439
DB00388	0.996439
DB06393	0.99643
DB00865	0.996428
DB04829	0.996428
DB00876	0.996422
DB07966	0.996417
DB00584	0.996412
DB00750	0.996405
DB00963	0.996402
DB00210	0.996396
DB06756	0.996385
DB11952	0.996372
DB00818	0.99637
DB06770	0.996362
DB00849	0.996361
DB01429	0.996353
DB00568	0.996348
DB05239	0.996328
DB14649	0.996312
DB01170	0.996312
DB00564	0.996308
DB00805	0.996265
DB00547	0.996251
DB06938	0.996241
DB09286	0.996228
DB01268	0.996227
DB00790	0.996225
DB09203	0.996221
DB00576	0.99622
DB01365	0.996212
DB00859	0.996212
DB08858	0.996205
DB01650	0.996185
DB12945	0.996185
DB01565	0.996184
DB00863	0.99618
DB00346	0.996167
DB01324	0.99616
DB01176	0.996154
DB00799	0.996153
DB00844	0.996144
DB00631	0.996139
DB08933	0.996138
DB00424	0.996131
DB00607	0.996129
DB12523	0.996119
DB14065	0.99611
DB06713	0.996108
DB00589	0.996106
DB13203	0.996101
DB14681	0.996097
DB00248	0.996093
DB01425	0.996092
DB00350	0.996089
DB05246	0.996086
DB06694	0.996082
DB00841	0.996064
DB06409	0.99606
DB00960	0.996054
DB00537	0.996046
DB12752	0.996045
DB00773	0.996041
DB00752	0.996037
DB00226	0.996024
DB00675	0.996021
DB00692	0.996021
DB01589	0.996017
DB06707	0.996012
DB00757	0.996012
DB11750	0.996011
DB01087	0.996006
DB08855	0.996005
DB08840	0.995994
DB00695	0.995992
DB09069	0.995991
DB06235	0.995989
DB02375	0.995988
DB08907	0.995982
DB00870	0.995976
DB01108	0.995975
DB00975	0.995969
DB11275	0.995957
DB00745	0.995953
DB14975	0.995953
DB04884	0.995952
DB11738	0.995948
DB07602	0.995946
DB08872	0.995941
DB09236	0.995936
DB13530	0.995929
DB01235	0.995929
DB00318	0.995928
DB00797	0.995925
DB08878	0.995923
DB00190	0.995908
DB00180	0.995894
DB00280	0.995891
DB08814	0.995887
DB00136	0.995879
DB04898	0.995879
DB09304	0.995866
DB01136	0.995864
DB00320	0.995864
DB00331	0.995858
DB08824	0.995857
DB00949	0.995852
DB01054	0.995834
DB09290	0.99583
DB01562	0.995828
DB08799	0.995821
DB00725	0.995815
DB14659	0.995814
DB00920	0.995808
DB12061	0.995804
DB09118	0.995803
DB11640	0.995796
DB13164	0.995789
DB12693	0.99578
DB11363	0.995778
DB00693	0.995773
DB01135	0.995768
DB01567	0.995762
DB01329	0.995755
DB00878	0.995753
DB00366	0.99574
DB00312	0.995736
DB00821	0.99573
DB00935	0.995724
DB13141	0.995711
DB00354	0.995703
DB00835	0.995688
DB00900	0.995682
DB00443	0.99568
DB01051	0.99568
DB01023	0.995676
DB00970	0.995673
DB00444	0.995669
DB06663	0.995668
DB14669	0.995664
DB08519	0.995658
DB00711	0.995656
DB00457	0.995647
DB06442	0.99563
DB00544	0.995627
DB06749	0.995625
DB01226	0.995613
DB11760	0.995605
DB01102	0.995588
DB06708	0.995588
DB00601	0.995583
DB00559	0.995583
DB00498	0.99557
DB01073	0.995565
DB01012	0.995556
DB00683	0.995551
DB01418	0.995546
DB00469	0.99554
DB06457	0.99553
DB00489	0.995502
DB00599	0.995487
DB00217	0.995487
DB07931	0.995485
DB00786	0.995485
DB01063	0.995476
DB08971	0.995474
DB00830	0.995461
DB13154	0.99545
DB00998	0.99545
DB06701	0.995434
DB00809	0.995428
DB00947	0.995423
DB08995	0.995423
DB01297	0.995416
DB00480	0.995406
DB09194	0.995402
DB00294	0.995398
DB06732	0.995396
DB00697	0.995374
DB01407	0.99537
DB08439	0.995367
DB08736	0.995366
DB09239	0.995365
DB12455	0.995361
DB07863	0.995358
DB03866	0.995357
DB01126	0.995357
DB11752	0.995349
DB00853	0.995341
DB08826	0.995336
DB09018	0.995334
DB01764	0.995333
DB06730	0.995327
DB06739	0.995314
DB06623	0.995308
DB09173	0.995304
DB13449	0.995302
DB00629	0.9953
DB11677	0.995299
DB00829	0.995295
DB00470	0.99529
DB00897	0.995283
DB01624	0.995272
DB06819	0.995268
DB01006	0.995264
DB00874	0.995244
DB04463	0.99524
DB00456	0.995239
DB04905	0.995221
DB00861	0.995214
DB00914	0.995214
DB09201	0.995213
DB01241	0.995201
DB01019	0.995183
DB06716	0.995178
DB13679	0.995177
DB00406	0.995175
DB02703	0.995167
DB09383	0.995162
DB00700	0.995151
DB00622	0.995148
DB00291	0.995123
DB01082	0.995116
DB08841	0.995107
DB00690	0.995097
DB00231	0.995089
DB00696	0.995081
DB05676	0.995076
DB09216	0.995065
DB00723	0.995056
DB00694	0.995053
DB01616	0.995046
DB01597	0.99504
DB12340	0.995037
DB09027	0.995015
DB06412	0.994988
DB00483	0.994985
DB00493	0.99496
DB00787	0.994958
DB08844	0.994937
DB00868	0.994932
DB00937	0.994929
DB06780	0.994912
DB04881	0.994906
DB01096	0.994896
DB08972	0.994896
DB01157	0.994894
DB00449	0.994881
DB09185	0.99488
DB00967	0.994876
DB00964	0.994874
DB13443	0.99487
DB11921	0.994863
DB01844	0.994861
DB08834	0.994855
DB01346	0.994846
DB00327	0.994831
DB09215	0.994812
DB00827	0.994804
DB01155	0.994804
DB04842	0.994793
DB01177	0.994776
DB00358	0.994764
DB07453	0.994752
DB00603	0.99475
DB02527	0.994741
DB06709	0.994736
DB12093	0.994723
DB05229	0.994714
DB00445	0.994699
DB09128	0.994699
DB01581	0.994698
DB00611	0.994696
DB13983	0.994691
DB00243	0.994685
DB03701	0.994674
DB00550	0.99466
DB05944	0.994651
DB00323	0.994649
DB00401	0.994631
DB01244	0.994627
DB02974	0.994615
DB00219	0.994611
DB01202	0.994605
DB01559	0.994579
DB08808	0.994578
DB00867	0.99457
DB01582	0.994564
DB01010	0.994563
DB01171	0.994538
DB04953	0.994503
DB01551	0.994501
DB00393	0.994489
DB00815	0.994465
DB00122	0.994462
DB04930	0.99445
DB11820	0.994435
DB11124	0.994426
DB00195	0.994424
DB01068	0.9944
DB01024	0.994396
DB13208	0.994392
DB09031	0.994388
DB00278	0.994357
DB00910	0.994355
DB09209	0.994342
DB00852	0.994341
DB00504	0.99433
DB14067	0.99432
DB00553	0.994318
DB08807	0.994304
DB14644	0.994293
DB11359	0.994291
DB01188	0.994284
DB01153	0.994275
DB00313	0.994265
DB06016	0.994255
DB08862	0.994247
DB11278	0.994242
DB00732	0.994239
DB02342	0.994207
DB01295	0.994187
DB00207	0.994168
DB00771	0.994157
DB00922	0.994144
DB00680	0.994128
DB07670	0.994086
DB00546	0.994084
DB07617	0.994081
DB14631	0.994077
DB12278	0.994077
DB00349	0.994075
DB01180	0.994062
DB07621	0.994061
DB12110	0.994055
DB11477	0.994045
DB01214	0.994045
DB12445	0.994013
DB00567	0.994009
DB00933	0.994009
DB00438	0.993968
DB11511	0.993953
DB00525	0.993953
DB06282	0.993939
DB01340	0.993922
DB04876	0.993919
DB00561	0.993918
DB04794	0.993909
DB08877	0.993909
DB00539	0.993899
DB00892	0.993898
DB01482	0.993891
DB09242	0.993871
DB02509	0.993869
DB00772	0.993865
DB09120	0.993863
DB00572	0.99382
DB00719	0.993803
DB01273	0.993796
DB01186	0.993789
DB00989	0.993773
DB00620	0.993758
DB00801	0.993748
DB00806	0.993747
DB00612	0.993737
DB05087	0.993733
DB00402	0.993713
DB06727	0.993694
DB01438	0.993685
DB09288	0.993676
DB01413	0.993669
DB06741	0.99365
DB09351	0.993631
DB05521	0.993603
DB00943	0.993588
DB01357	0.993584
DB08810	0.993582
DB12465	0.993572
DB00831	0.993571
DB13963	0.993535
DB04270	0.993524
DB01140	0.993524
DB00698	0.993489
DB06240	0.993477
DB00911	0.993467
DB07681	0.993465
DB06262	0.993455
DB00936	0.993449
DB03255	0.993428
DB01511	0.993423
DB06480	0.99341
DB09028	0.993397
DB04574	0.993395
DB14029	0.993394
DB01579	0.993385
DB12212	0.993384
DB00377	0.993383
DB06927	0.993373
DB03566	0.993372
DB00356	0.993367
DB09161	0.993364
DB01431	0.993358
DB00699	0.993353
DB01215	0.993257
DB12978	0.993248
DB01191	0.993238
DB08402	0.993227
DB15494	0.993221
DB01291	0.993215
DB01246	0.993214
DB04133	0.9932
DB00202	0.993192
DB01483	0.993185
DB13520	0.993164
DB00383	0.993158
DB05015	0.993153
DB01588	0.993144
DB01627	0.993143
DB13125	0.993114
DB06652	0.993104
DB00649	0.993075
DB00779	0.993063
DB00979	0.993062
DB11274	0.993039
DB00565	0.993032
DB00808	0.99302
DB06750	0.993017
DB00883	0.993012
DB09287	0.99299
DB01162	0.992956
DB14010	0.992938
DB01332	0.992918
DB00730	0.992916
DB13772	0.992912
DB00748	0.992911
DB01086	0.99291
DB04818	0.992871
DB01618	0.992863
DB12458	0.992858
DB01240	0.992856
DB00978	0.992852
DB06678	0.99281
DB15233	0.992751
DB01205	0.992742
DB00733	0.992735
DB01263	0.992721
DB04743	0.99272
DB00450	0.992715
DB01338	0.992706
DB09202	0.992666
DB00585	0.99265
DB01197	0.992649
DB06603	0.992647
DB00518	0.992632
DB12742	0.992621
DB00204	0.992616
DB00270	0.992577
DB14513	0.992534
DB01011	0.992514
DB09348	0.992501
DB14061	0.9925
DB01488	0.992489
DB00191	0.992485
DB06151	0.992484
DB09097	0.992481
DB06594	0.992479
DB00810	0.992473
DB04926	0.992468
DB14845	0.992457
DB08833	0.992446
DB11491	0.992407
DB06288	0.992364
DB06698	0.99232
DB01433	0.992295
DB09240	0.992259
DB00623	0.992252
DB01299	0.99225
DB09142	0.992248
DB01208	0.992242
DB11644	0.99223
DB12191	0.992215
DB01537	0.992191
DB00487	0.992191
DB11638	0.992178
DB00610	0.992141
DB11699	0.992118
DB07983	0.992098
DB00555	0.992093
DB04828	0.992057
DB00888	0.992053
DB13456	0.992044
DB01667	0.992044
DB14500	0.992029
DB00415	0.992005
DB01406	0.991994
DB04727	0.991993
DB15873	0.991985
DB00756	0.991975
DB01456	0.991947
DB00636	0.991939
DB00403	0.991856
DB06267	0.991856
DB00302	0.991837
DB02852	0.99182
DB14006	0.991771
DB00351	0.99177
DB04334	0.99172
DB00716	0.991704
DB01223	0.991698
DB14034	0.991688
DB00464	0.99167
DB01085	0.991649
DB00218	0.991648
DB05382	0.991642
DB04789	0.9916
DB09030	0.991585
DB12007	0.991574
DB11254	0.991561
DB00381	0.99153
DB02261	0.991519
DB00605	0.991517
DB08735	0.991508
DB07183	0.991504
DB07525	0.991496
DB00781	0.991448
DB13399	0.991426
DB11785	0.991422
DB00268	0.991421
DB00704	0.991376
DB09160	0.99136
DB00431	0.991343
DB09285	0.9913
DB12163	0.991287
DB11450	0.99128
DB09079	0.991233
DB01327	0.991221
DB13261	0.991178
DB14057	0.991174
DB01192	0.991154
DB00378	0.991138
DB00229	0.991135
DB00223	0.991117
DB00357	0.991106
DB00188	0.991091
DB07509	0.991084
DB14018	0.991061
DB01544	0.99105
DB12923	0.991031
DB01614	0.991003
DB00999	0.991002
DB14028	0.990996
DB00854	0.990963
DB06785	0.990923
DB00551	0.990908
DB04841	0.990881
DB12092	0.990844
DB00325	0.990834
DB11443	0.990814
DB00633	0.990814
DB08992	0.990768
DB00395	0.990751
DB05381	0.990744
DB11577	0.990742
DB11386	0.990739
DB00767	0.990709
DB00194	0.990705
DB01497	0.990694
DB09017	0.990684
DB00981	0.990678
DB00842	0.990677
DB00322	0.990643
DB00146	0.990641
DB00150	0.990634
DB04620	0.990597
DB11430	0.990587
DB01558	0.990582
DB12890	0.990578
DB00189	0.990578
DB08369	0.990556
DB01571	0.990535
DB00825	0.9905
DB01553	0.990494
DB14068	0.990365
DB06211	0.990358
DB01437	0.990345
DB07000	0.990319
DB00648	0.990318
DB14672	0.990301
DB00287	0.99026
DB00754	0.990259
DB00926	0.990258
DB06202	0.990239
DB00308	0.990222
DB01097	0.990213
DB09363	0.990157
DB00708	0.99013
DB01619	0.990102
DB00198	0.990102
DB04365	0.990101
DB00187	0.990049
DB00433	0.990009
DB02520	0.99
DB00654	0.989994
DB01203	0.98999
DB07186	0.98999
DB11404	0.989981
DB01033	0.989959
DB05232	0.989934
DB06800	0.989934
DB03310	0.989907
DB13437	0.989895
DB00485	0.989802
DB00573	0.989795
DB00121	0.989788
DB03667	0.989719
DB06274	0.989706
DB08805	0.989691
DB13346	0.98969
DB11619	0.989655
DB00985	0.989633
DB03193	0.989614
DB01084	0.989601
DB01044	0.989583
DB09061	0.989574
DB08302	0.989563
DB11155	0.98951
DB06693	0.989501
DB04468	0.989484
DB01330	0.989461
DB00642	0.98945
DB02134	0.989448
DB00411	0.989419
DB00889	0.989412
DB01147	0.989396
DB00173	0.989349
DB00958	0.989347
DB00647	0.989336
DB00467	0.989286
DB02758	0.989246
DB06728	0.989188
DB00119	0.989182
DB16351	0.989174
DB00371	0.989149
DB00659	0.989129
DB01626	0.989109
DB03477	0.989084
DB08980	0.989068
DB01035	0.989063
DB09220	0.989044
DB00913	0.989036
DB01545	0.989031
DB01288	0.988997
DB04250	0.988981
DB09232	0.988938
DB09231	0.988928
DB13872	0.988921
DB07565	0.988918
DB11182	0.988906
DB01366	0.988878
DB08577	0.988865
DB09166	0.988863
DB01606	0.988799
DB00183	0.988791
DB00132	0.988749
DB09119	0.988705
DB03793	0.988705
DB03753	0.9887
DB00274	0.988693
DB13014	0.988656
DB14002	0.988652
DB11327	0.988594
DB00955	0.988586
DB01422	0.988547
DB01059	0.988509
DB01130	0.988487
DB00494	0.988483
DB03128	0.988459
DB01046	0.988455
DB03902	0.988414
DB07776	0.988395
DB02080	0.988366
DB01336	0.988284
DB09093	0.988278
DB00794	0.988276
DB00650	0.988267
DB08583	0.988245
DB06147	0.988231
DB01351	0.988192
DB01439	0.988187
DB06207	0.988173
DB01237	0.988146
DB01093	0.988119
DB00267	0.9881
DB00389	0.988093
DB01440	0.987992
DB00866	0.987987
DB07232	0.987986
DB09235	0.987979
DB00519	0.987971
DB01005	0.987954
DB02104	0.987951
DB13167	0.987918
DB00475	0.987894
DB00178	0.987884
DB04786	0.987869
DB13757	0.987856
DB01595	0.98783
DB00560	0.987786
DB00996	0.987748
DB00747	0.987736
DB04846	0.987732
DB00162	0.987706
DB11967	0.987689
DB02482	0.987605
DB01400	0.987604
DB07545	0.987571
DB02087	0.987542
DB00665	0.987517
DB00578	0.987508
DB13775	0.987502
DB09317	0.987484
DB12783	0.987466
DB04652	0.987445
DB05524	0.987443
DB00713	0.98743
DB01353	0.98743
DB00689	0.987423
DB00961	0.987405
DB05458	0.987401
DB12662	0.98736
DB03682	0.987337
DB06160	0.987271
DB04849	0.987211
DB11811	0.987194
DB00233	0.987176
DB00441	0.987136
DB07641	0.987102
DB09006	0.987064
DB06870	0.987055
DB04224	0.987047
DB01042	0.987025
DB08905	0.98701
DB03878	0.987008
DB11919	0.986977
DB06711	0.986976
DB00657	0.986957
DB11842	0.986938
DB11071	0.986925
DB09129	0.986876
DB06762	0.986875
DB01210	0.986875
DB11219	0.986854
DB09186	0.986838
DB12478	0.986832
DB02773	0.986716
DB00836	0.986701
DB09389	0.986699
DB12965	0.986693
DB01408	0.986652
DB12629	0.986599
DB01328	0.986558
DB00292	0.986553
DB00080	0.986551
DB13876	0.986542
DB01101	0.986535
DB07609	0.986516
DB11100	0.986501
DB13909	0.986444
DB04599	0.986438
DB09221	0.98643
DB06907	0.986403
DB01066	0.986381
DB08011	0.986355
DB00899	0.986336
DB14639	0.986331
DB08065	0.98632
DB03672	0.986305
DB01535	0.986295
DB05465	0.986288
DB08042	0.986239
DB13781	0.986238
DB06533	0.986236
DB02585	0.986132
DB00007	0.986055
DB04260	0.986044
DB03822	0.98602
DB08846	0.985994
DB03461	0.985965
DB01520	0.98592
DB06726	0.985918
DB00014	0.985846
DB07654	0.985808
DB00369	0.985774
DB00474	0.985761
DB04058	0.985722
DB06859	0.985664
DB01927	0.985658
DB11827	0.985655
DB06536	0.985597
DB01496	0.985587
DB01112	0.985572
DB09488	0.985549
DB07517	0.985548
DB07385	0.985446
DB04577	0.985424
DB03056	0.985303
DB01207	0.985296
DB04836	0.985277
DB12518	0.985274
DB00422	0.985228
DB06530	0.985118
DB01352	0.985116
DB11400	0.985005
DB06587	0.984977
DB12131	0.98497
DB01415	0.984959
DB08560	0.984918
DB02032	0.984903
DB00782	0.984893
DB00919	0.984772
DB00311	0.984766
DB07297	0.984758
DB01146	0.984735
DB03250	0.984726
DB11221	0.984639
DB09526	0.98462
DB04522	0.984613
DB01656	0.984608
DB04429	0.98459
DB09123	0.98456
DB00851	0.984555
DB13347	0.984537
DB00880	0.984521
DB07741	0.984521
DB00405	0.984451
DB08889	0.984388
DB00634	0.984375
DB00521	0.984294
DB07179	0.984226
DB00872	0.984216
DB00397	0.984205
DB01160	0.984191
DB14633	0.984185
DB14046	0.984167
DB01548	0.984166
DB00269	0.984139
DB01598	0.984128
DB04890	0.98411
DB02546	0.98406
DB11077	0.984026
DB11674	0.983997
DB04557	0.983939
DB07956	0.983891
DB01416	0.98385
DB01061	0.983745
DB13940	0.98374
DB00515	0.983706
DB14132	0.983611
DB00917	0.983553
DB02998	0.983481
DB06823	0.983429
DB00309	0.983386
DB11459	0.983335
DB04379	0.98332
DB04356	0.983308
DB06677	0.983297
DB08347	0.983276
DB09374	0.983266
DB03496	0.983244
DB11582	0.983241
DB01078	0.983123
DB00703	0.983096
DB00600	0.983071
DB00820	0.983051
DB03796	0.983008
DB00125	0.982992
DB08954	0.982966
DB11636	0.98295
DB06791	0.98292
DB02315	0.982913
DB01427	0.98289
DB00776	0.982849
DB12952	0.982738
DB07503	0.982724
DB11217	0.982698
DB03615	0.982674
DB02272	0.98265
DB05134	0.982615
DB09273	0.982556
DB14001	0.982537
DB00385	0.982514
DB07147	0.98245
DB00511	0.982339
DB00050	0.982283
DB14062	0.982279
DB09140	0.982214
DB06264	0.982171
DB06866	0.981965
DB13620	0.981833
DB08818	0.981797
DB07102	0.981784
DB12379	0.98177
DB00677	0.98162
DB14678	0.981601
DB14003	0.98158
DB13269	0.981526
DB06469	0.981514
DB01405	0.981487
DB08910	0.981411
DB06896	0.981405
DB00152	0.981376
DB00254	0.981314
DB00991	0.981294
DB00492	0.981264
DB00479	0.98125
DB00674	0.981165
DB03553	0.981146
DB09227	0.981124
DB14487	0.981095
DB00163	0.981085
DB05018	0.981044
DB02235	0.980892
DB07831	0.980866
DB14007	0.98083
DB00372	0.980797
DB12598	0.98079
DB13746	0.980663
DB13766	0.980632
DB06876	0.980595
DB00305	0.980594
DB11348	0.980467
DB08842	0.980457
DB13981	0.980381
DB04150	0.980362
DB07796	0.980352
DB02079	0.980304
DB09371	0.980242
DB02545	0.980077
DB08039	0.979988
DB01956	0.97997
DB04834	0.979968
DB01834	0.979894
DB12248	0.979844
DB11431	0.979779
DB12371	0.979756
DB07181	0.979747
DB05205	0.979736
DB05478	0.979727
DB01331	0.979681
DB04864	0.979641
DB07132	0.979592
DB00968	0.97951
DB08595	0.979503
DB12243	0.979492
DB13873	0.979457
DB06479	0.979425
DB00644	0.979412
DB08398	0.979408
DB04839	0.979174
DB00760	0.979161
DB04272	0.979154
DB06851	0.979134
DB00212	0.979108
DB12961	0.979083
DB11397	0.979019
DB02395	0.978927
DB01247	0.978851
DB14529	0.978744
DB00400	0.978719
DB00303	0.978673
DB04417	0.978645
DB00905	0.97864
DB09064	0.978613
DB02329	0.978606
DB09070	0.978597
DB06751	0.97859
DB01354	0.978526
DB04076	0.978513
DB06283	0.978465
DB09276	0.978342
DB08101	0.978341
DB06558	0.978338
DB06199	0.978295
DB00548	0.978259
DB09096	0.978256
DB01213	0.978185
DB00513	0.978179
DB01536	0.978095
DB07255	0.978087
DB09269	0.977933
DB00447	0.977896
DB09237	0.977824
DB11805	0.977776
DB00592	0.977769
DB03626	0.977712
DB00906	0.977659
DB11156	0.977614
DB00645	0.977465
DB00890	0.977445
DB02472	0.977398
DB02701	0.977339
DB01348	0.977328
DB01877	0.977324
DB01275	0.977279
DB08254	0.977238
DB07833	0.977127
DB08473	0.977097
DB00902	0.977072
DB06782	0.977061
DB00505	0.977053
DB09230	0.977035
DB11405	0.977017
DB01671	0.976897
DB13948	0.976789
DB13725	0.976771
DB08350	0.976723
DB00142	0.976715
DB00707	0.976704
DB06233	0.976654
DB06705	0.976593
DB01106	0.97653
DB13132	0.976458
DB00157	0.976453
DB11590	0.976289
DB13581	0.976162
DB02624	0.976113
DB03052	0.975946
DB09019	0.975878
DB04837	0.975852
DB04299	0.975814
DB01428	0.975793
DB13869	0.975724
DB00990	0.975692
DB07146	0.975485
DB02861	0.975441
DB04636	0.975434
DB00168	0.975376
DB11429	0.975366
DB07141	0.975346
DB02587	0.975176
DB06925	0.975107
DB09075	0.975035
DB09245	0.974943
DB09265	0.97491
DB07705	0.974889
DB00823	0.97487
DB07919	0.974848
DB07032	0.974844
DB00352	0.974843
DB03058	0.974833
DB07389	0.974802
DB03976	0.974794
DB00909	0.974625
DB00651	0.974596
DB00509	0.97449
DB07279	0.974393
DB01748	0.974294
DB02047	0.974176
DB01113	0.974174
DB04886	0.973846
DB06695	0.973826
DB03240	0.973754
DB01541	0.973682
DB00984	0.973666
DB09378	0.973625
DB02581	0.973571
DB09535	0.973476
DB02635	0.973419
DB00140	0.973392
DB06717	0.973386
DB01602	0.973366
DB07827	0.973365
DB05767	0.973263
DB04258	0.973227
DB11892	0.973157
DB08258	0.973119
DB01294	0.973111
DB02221	0.973107
DB03889	0.973105
DB09143	0.973078
DB07549	0.973024
DB13762	0.972904
DB04581	0.972887
DB03769	0.972842
DB07172	0.972823
DB01593	0.972814
DB06850	0.97273
DB00384	0.972727
DB03894	0.972686
DB04771	0.972609
DB08480	0.972581
DB08491	0.972546
DB01319	0.972453
DB07529	0.972354
DB03368	0.972327
DB09477	0.972271
DB03959	0.972257
DB01030	0.972183
DB14071	0.972147
DB11544	0.97211
DB04132	0.972021
DB11470	0.971949
DB01430	0.971665
DB05630	0.971585
DB11730	0.971556
DB02177	0.971517
DB07333	0.971445
DB08838	0.971413
DB07988	0.971306
DB01604	0.971292
DB07122	0.971265
DB06458	0.971234
DB11478	0.971176
DB00235	0.971166
DB03968	0.971155
DB07117	0.971058
DB00614	0.971
DB08903	0.970993
DB03856	0.970992
DB00954	0.970925
DB01766	0.970825
DB03987	0.970746
DB08078	0.970695
DB04616	0.970673
DB07070	0.970607
DB08960	0.970548
DB02020	0.970544
DB01094	0.970432
DB00249	0.970353
DB01698	0.97029
DB15488	0.970287
DB13908	0.97023
DB02967	0.970221
DB07198	0.970208
DB00691	0.970207
DB07807	0.970167
DB13385	0.970123
DB06190	0.970045
DB00618	0.970036
DB01620	0.970001
DB06127	0.96998
DB14518	0.969926
DB00293	0.969917
DB03455	0.969671
DB08098	0.969621
DB06898	0.969535
DB07755	0.969483
DB04235	0.969408
DB08964	0.968827
DB07195	0.968659
DB01752	0.968566
DB09479	0.968508
DB15565	0.968493
DB07066	0.968417
DB00416	0.968022
DB08385	0.967929
DB13877	0.96785
DB02943	0.967669
DB00273	0.967611
DB08953	0.967565
DB00789	0.967535
DB08601	0.967495
DB13925	0.967426
DB06439	0.96737
DB06263	0.96736
DB00901	0.967318
DB08658	0.966991
DB02292	0.966944
DB08498	0.966774
DB02932	0.966724
DB08104	0.966694
DB00886	0.966591
DB00466	0.966504
DB09369	0.96645
DB00804	0.966391
DB14533	0.966333
DB02610	0.966272
DB01260	0.966204
DB01194	0.966128
DB09085	0.965923
DB00427	0.965856
DB09234	0.96585
DB05541	0.965836
DB12323	0.965666
DB04016	0.965502
DB14011	0.965431
DB03393	0.965251
DB07768	0.965087
DB04278	0.96492
DB03907	0.964911
DB07615	0.964906
DB00824	0.964805
DB00362	0.964662
DB02264	0.964408
DB01125	0.964375
DB04820	0.964362
DB04724	0.964325
DB06441	0.964318
DB08516	0.964126
DB02857	0.964117
DB14646	0.964024
DB08130	0.963795
DB03166	0.963661
DB08103	0.96361
DB00811	0.9636
DB04673	0.963552
DB00837	0.963507
DB03133	0.963473
DB04756	0.96344
DB01219	0.963423
DB02306	0.963399
DB06786	0.963386
DB04464	0.963212
DB06013	0.963153
DB00761	0.963122
DB00671	0.963075
DB01172	0.963035
DB09282	0.963022
DB08770	0.962962
DB11447	0.962633
DB01119	0.962565
DB09418	0.962352
DB03515	0.962228
DB04833	0.962159
DB00237	0.96199
DB06685	0.961973
DB08299	0.961909
DB06696	0.961886
DB07986	0.961861
DB00616	0.961661
DB11830	0.961654
DB03702	0.961601
DB11660	0.961595
DB06742	0.961205
DB00847	0.961201
DB07619	0.961105
DB04615	0.961002
DB03337	0.960974
DB00529	0.960943
DB03597	0.960723
DB06755	0.960711
DB01178	0.960663
DB03085	0.960636
DB06936	0.960462
DB08626	0.960362
DB03950	0.960305
DB11858	0.960264
DB00200	0.960207
DB01088	0.960161
DB00230	0.960114
DB00261	0.960113
DB07653	0.95995
DB04474	0.959556
DB00606	0.959549
DB00429	0.959486
DB08127	0.959365
DB00426	0.959328
DB07691	0.959283
DB04709	0.959116
DB03124	0.959105
DB00139	0.959102
DB01152	0.958992
DB07091	0.958989
DB02489	0.958848
DB08503	0.958659
DB08231	0.958654
DB01021	0.958291
[truncated: 1,897 more rows]

## Sheet: COVID-19(P02649)
Table 2: The complete prediction scores
Drug	Score
DB09130	0.995318
DB14533	0.993651
DB12965	0.991289
DB14487	0.988466
DB01593	0.988334
DB09221	0.985463
DB00201	0.970464
DB14001	0.957807
DB00877	0.957335
DB14002	0.934278
DB00157	0.912061
DB11886	0.902199
DB00144	0.851868
DB12695	0.834087
DB08231	0.818406
DB12010	0.801963
DB00163	0.72107
DB00170	0.686266
DB03255	0.677777
DB14003	0.671188
DB06155	0.641623
DB00570	0.602808
DB11638	0.599208
DB00515	0.573022
DB00104	0.56494
DB04224	0.559638
DB08818	0.527611
DB03796	0.452185
DB00242	0.449275
DB00435	0.395886
DB00526	0.389822
DB01375	0.375761
DB06616	0.357664
DB00513	0.357281
DB02709	0.321641
DB08342	0.317266
DB01645	0.309904
DB00591	0.304543
DB00709	0.298113
DB05351	0.296383
DB11672	0.282502
DB01254	0.280017
DB00636	0.279483
DB09099	0.2773
DB09283	0.27598
DB09568	0.269879
DB08604	0.268626
DB15822	0.268444
DB05482	0.263826
DB02080	0.257074
DB14011	0.256534
DB01022	0.255133
DB12267	0.254326
DB04530	0.231477
DB01117	0.222929
DB00302	0.209889
DB00787	0.2013
DB00337	0.198403
DB09061	0.196813
DB05015	0.196797
DB06603	0.196788
DB03127	0.196565
DB00207	0.185163
DB00136	0.179076
DB00143	0.177004
DB01373	0.176043
DB04540	0.175804
DB06822	0.174193
DB03273	0.173932
DB00675	0.172096
DB03769	0.171814
DB05382	0.167631
DB00169	0.165659
DB00615	0.163321
DB00763	0.153724
DB09096	0.153701
DB00637	0.150872
DB03981	0.148687
DB00958	0.146707
DB12598	0.143439
DB04315	0.142735
DB04464	0.136894
DB11091	0.135018
DB00698	0.132389
DB03635	0.131812
DB04557	0.130197
DB09059	0.128338
DB00358	0.127497
DB09479	0.125013
DB11134	0.122459
DB00428	0.121518
DB00975	0.119252
DB05241	0.11787
DB06663	0.116038
DB02746	0.11532
DB15598	0.112788
DB00550	0.112622
DB01074	0.112321
DB08880	0.110019
DB04786	0.107133
DB00990	0.104633
DB00470	0.103789
DB05036	0.102666
DB06728	0.10209
DB01065	0.100481
DB00188	0.0973278
DB13174	0.0972539
DB01369	0.0957136
DB12831	0.0941955
DB06791	0.0937712
DB04147	0.0925381
DB15102	0.0903363
DB01050	0.0887604
DB00982	0.0877601
DB01915	0.0876097
DB01127	0.0862276
DB01083	0.0846923
DB00093	0.0826925
DB11757	0.0807821
DB11254	0.0796839
DB00213	0.0795834
DB06233	0.0793792
DB02395	0.0793288
DB00162	0.0776187
DB01026	0.0762383
DB01109	0.0755921
DB03608	0.0754456
DB03626	0.0726182
DB08742	0.0717314
DB04012	0.0704785
DB00608	0.0691101
DB03147	0.068717
DB07580	0.0673679
DB09213	0.066263
DB01248	0.0661689
DB03193	0.0654096
DB13749	0.0652619
DB01220	0.0650759
DB00412	0.0637457
DB06176	0.0632521
DB06530	0.0631734
DB01263	0.0619809
DB01268	0.0615712
DB01394	0.0612121
DB04447	0.0606661
DB00391	0.058326
DB01041	0.0579761
DB00277	0.0576276
DB08496	0.0572746
DB08909	0.0558651
DB00273	0.0551287
DB04574	0.0539086
DB06414	0.0528736
DB00736	0.0522428
DB06772	0.0514036
DB08881	0.0512271
DB11652	0.0508299
DB04690	0.0507274
DB07530	0.0497012
DB01092	0.0496035
DB00448	0.047893
DB01863	0.0477679
DB08520	0.0477319
DB09039	0.0474999
DB13257	0.0474432
DB05134	0.0472932
DB00988	0.0471636
DB00926	0.0462878
DB08995	0.0457198
DB00251	0.0453916
DB01008	0.0439941
DB03935	0.041307
DB01236	0.0410073
DB08370	0.0404281
DB00499	0.0400774
DB00644	0.0400624
DB00255	0.039843
DB00945	0.0397023
DB13155	0.0395612
DB02772	0.0390791
DB06595	0.0381076
DB08931	0.0376723
DB01223	0.0376571
DB07080	0.0371798
DB00316	0.0370783
DB00864	0.0370689
DB01206	0.0366302
DB00619	0.0365935
DB04468	0.0362059
DB00643	0.0358542
DB06782	0.0358102
DB01138	0.0358003
DB04803	0.0355247
DB15488	0.0350349
DB00602	0.0347413
DB00640	0.0346023
DB11614	0.0343644
DB06732	0.034187
DB04216	0.0329392
DB01229	0.0326537
DB04048	0.032595
DB03247	0.0321909
DB11581	0.0319599
DB01196	0.0316747
DB14570	0.0313227
DB15091	0.0313162
DB15035	0.0312936
DB14007	0.0305261
DB15233	0.030363
DB00331	0.0303428
DB00132	0.0298749
DB00718	0.0296912
DB13929	0.0296468
DB13943	0.0294658
DB00583	0.0293524
DB03408	0.0292992
DB00755	0.0291772
DB14642	0.0291505
DB04845	0.0287327
DB01097	0.0285722
DB00626	0.0284887
DB03382	0.0281614
DB01942	0.0280819
DB02701	0.0279556
DB11487	0.0278844
DB00446	0.0273204
DB01118	0.026953
DB00569	0.0267207
DB09526	0.026344
DB01282	0.0262823
DB06789	0.0262513
DB02115	0.026139
DB13014	0.026114
DB01169	0.0260866
DB02497	0.0259237
DB01927	0.0257708
DB00091	0.0256174
DB07348	0.0254266
DB14499	0.0249822
DB03814	0.0248718
DB01128	0.0248019
DB00007	0.0247544
DB04839	0.024715
DB12278	0.0247027
DB04796	0.0245027
DB11952	0.0244669
DB01244	0.0239981
DB01466	0.0239325
DB02703	0.0236804
DB01047	0.0235106
DB05088	0.023492
DB08889	0.0234673
DB00257	0.0233669
DB01420	0.0233436
DB00531	0.0231164
DB06159	0.0229994
DB00780	0.0227814
DB03376	0.0225421
DB03101	0.0223794
DB04436	0.0223636
DB12952	0.0220509
DB02261	0.0219293
DB03017	0.0218953
DB09498	0.021544
DB02789	0.02154
DB00655	0.0214177
DB01087	0.0211892
DB13609	0.0211817
DB03003	0.0208886
DB07931	0.0208391
DB03461	0.0206568
DB14975	0.0205596
DB00210	0.0205059
DB12332	0.0204402
DB09299	0.0203194
DB00309	0.0201943
DB09078	0.0201559
DB06927	0.0200773
DB00896	0.0200718
DB02546	0.0200126
DB00860	0.0198966
DB12500	0.0198004
DB01834	0.0197079
DB09095	0.0195175
DB01406	0.0194582
DB14064	0.0194027
DB00621	0.0193658
DB11752	0.0193457
DB07198	0.0193413
DB07045	0.0192608
DB08895	0.0192192
DB02468	0.0192169
DB07776	0.0191227
DB00468	0.0190225
DB07841	0.0189466
DB02638	0.0189076
DB06403	0.0188739
DB06777	0.0188548
DB04892	0.0187819
DB00993	0.0186521
DB07579	0.0186157
DB05869	0.0183562
DB00179	0.0181558
DB08912	0.0181519
DB04258	0.0180884
DB06589	0.0180875
DB01189	0.0179515
DB06228	0.0178239
DB08910	0.0177979
DB00677	0.0177894
DB06412	0.0177631
DB01034	0.0177419
DB09063	0.0177279
DB01428	0.0175569
DB13954	0.0175562
DB03345	0.0174247
DB01411	0.0173755
DB06654	0.0173661
DB15494	0.0167696
DB06652	0.0167048
DB03310	0.0166909
DB12307	0.0166064
DB13944	0.0165424
DB02509	0.0164841
DB00740	0.0164406
DB03609	0.0164177
DB02342	0.0163924
DB04272	0.0163783
DB07385	0.0161183
DB08813	0.0160968
DB08901	0.0159609
DB00128	0.0159112
DB00398	0.0158598
DB13125	0.0158031
DB00799	0.015708
DB01094	0.015693
DB00495	0.0156119
DB01073	0.0155983
DB11915	0.0155927
DB11831	0.0155404
DB00624	0.0154905
DB01280	0.0154065
DB00834	0.0153706
DB08820	0.0153665
DB11689	0.0153055
DB00501	0.0152858
DB00724	0.0151785
DB07849	0.0151532
DB00872	0.0150625
DB01005	0.0150156
DB13952	0.0149053
DB00389	0.0148822
DB00396	0.0147866
DB00730	0.0147541
DB00548	0.0147198
DB01143	0.014617
DB00523	0.0144033
DB00362	0.0144003
DB02659	0.0143633
DB00721	0.0142746
DB14840	0.0142659
DB15690	0.0141112
DB01136	0.0140926
DB04366	0.0140348
DB00227	0.0139227
DB00778	0.0139222
DB01742	0.0139002
DB06486	0.0138717
DB09449	0.0138238
DB01812	0.0138056
DB06439	0.013794
DB08840	0.013728
DB00559	0.0136492
DB01712	0.013647
DB00080	0.0136007
DB13955	0.0134652
DB06757	0.0134046
DB00836	0.0133922
DB04419	0.0133465
DB00957	0.0133013
DB14600	0.0132502
DB00541	0.0132427
DB00050	0.013171
DB07872	0.0131476
DB01611	0.0130792
DB01055	0.0130622
DB00997	0.0129675
DB09079	0.0129165
DB00313	0.0127718
DB00512	0.0126827
DB07565	0.0126111
DB01395	0.0124809
DB06267	0.0124738
DB07428	0.0124279
DB00351	0.0124099
DB00820	0.0123827
DB13956	0.0123636
DB08906	0.01236
DB15493	0.0123308
DB01078	0.0123272
DB04020	0.0122247
DB14063	0.0121577
DB06202	0.0121566
DB00845	0.0121424
DB00831	0.0120327
DB14518	0.0120128
DB08833	0.0119957
DB08896	0.0119714
DB07714	0.0119677
DB02458	0.0119272
DB02998	0.0118648
DB01030	0.0117795
DB00196	0.0117784
DB00206	0.0117316
DB12483	0.0117222
DB00151	0.0117002
DB00307	0.0114652
DB01023	0.0114359
DB00183	0.0114062
DB02375	0.0113896
DB09272	0.0113869
DB07848	0.0113709
DB00879	0.0113244
DB12515	0.0113049
DB11817	0.0112565
DB00514	0.0112328
DB04260	0.011206
DB08174	0.0111829
DB13953	0.0111532
DB00194	0.0111287
DB00146	0.0110779
DB06751	0.0110492
DB09038	0.0110116
DB01070	0.011006
DB01168	0.0109266
DB11085	0.0109216
DB00324	0.0108806
DB12371	0.0108188
DB05239	0.0107264
DB02235	0.0107059
DB01914	0.0106132
DB14538	0.0105854
DB00249	0.0105491
DB09280	0.0105199
DB07283	0.0105011
DB00753	0.0104852
DB06641	0.0104645
DB00812	0.0104428
DB15566	0.0103556
DB13867	0.0103165
DB15685	0.0102665
DB00441	0.0101989
DB06335	0.0101482
DB04639	0.0101478
DB00617	0.0100345
DB01384	0.0100248
DB11828	0.0100055
DB07195	0.00998102
DB01966	0.00990436
DB08874	0.0098763
DB01025	0.00980052
DB08804	0.00976992
DB02607	0.00972696
DB09418	0.00969952
DB01225	0.00968968
DB00663	0.00964667
DB01262	0.00959892
DB09123	0.00959886
DB09371	0.00957334
DB06785	0.0095241
DB04115	0.00950159
DB00533	0.00949751
DB11363	0.009475
DB02983	0.00945414
DB11590	0.00942809
DB03203	0.00940423
DB06713	0.00938978
DB06292	0.00935288
DB00199	0.00934638
DB11986	0.00932771
DB06914	0.00928167
DB06587	0.00928074
DB14066	0.00926748
DB09116	0.00924072
DB06290	0.009237
DB08439	0.00920861
DB13925	0.00917496
DB06586	0.00914893
DB00520	0.00914134
DB01159	0.00906233
DB05928	0.00901149
DB00536	0.00900553
DB03314	0.00898254
DB11750	0.00896944
DB01627	0.00896876
DB00894	0.00895562
DB11133	0.0089503
DB09288	0.00891762
DB11703	0.0089043
DB00130	0.00888473
DB07929	0.00886803
DB06185	0.00885732
DB01393	0.00885153
DB04334	0.00885007
DB14055	0.00877107
DB00509	0.00876158
DB01162	0.00872782
DB00175	0.00872217
DB01130	0.00870494
DB01039	0.00870046
DB01033	0.00867805
DB00968	0.00866317
DB00459	0.00861839
DB00912	0.00859844
DB06594	0.00859141
DB00876	0.00857418
DB04701	0.0085618
DB00518	0.00852101
DB00808	0.00851804
DB06460	0.00849934
DB14596	0.00845895
DB12001	0.0084187
DB01497	0.0083291
DB02371	0.00831062
DB05667	0.00830366
DB08249	0.00830184
DB01349	0.00830051
DB14723	0.00828331
DB08618	0.00827872
DB01188	0.00827228
DB13044	0.00825889
DB00974	0.00823953
DB08220	0.00819338
DB00960	0.00815324
DB01129	0.00813047
DB01234	0.00812532
DB03783	0.00811872
DB03983	0.00809718
DB04473	0.00808249
DB00300	0.00807208
DB14641	0.00804588
DB11090	0.00800265
DB12582	0.00800109
DB01345	0.00794863
DB08039	0.0079328
DB01103	0.00792203
DB00549	0.00790576
DB01141	0.00790083
DB08691	0.0078586
DB00563	0.00785527
DB11157	0.00782572
DB02796	0.00781972
DB00390	0.00781179
DB09031	0.00780931
DB13620	0.00779494
DB00588	0.00779253
DB01017	0.00778844
DB01580	0.0077872
DB01093	0.00776183
DB02857	0.00775463
DB03616	0.00772764
DB09140	0.00771992
DB15617	0.0076941
DB00152	0.00768897
DB06626	0.0076729
DB14845	0.00766854
DB06497	0.00766045
DB07844	0.00765904
DB08933	0.00765727
DB01120	0.00765471
DB03867	0.00765106
DB01590	0.00764883
DB01020	0.00764121
DB04879	0.00761951
DB01298	0.00755082
DB05676	0.00749712
DB00177	0.0074891
DB11544	0.00748033
DB03491	0.00745966
DB00197	0.00744202
DB01565	0.00739486
DB04299	0.00738121
DB00114	0.0073805
DB00373	0.00735501
DB02955	0.00735105
DB03401	0.00733613
DB00561	0.00733507
DB06936	0.00731766
DB00394	0.00731403
DB01021	0.00730778
DB02105	0.00726185
DB09075	0.00724878
DB12147	0.00723265
DB01216	0.00722667
DB09282	0.00720527
DB00238	0.00720087
DB04513	0.00715994
DB14033	0.0071254
DB09374	0.00711487
DB09460	0.00707542
DB00749	0.00705952
DB11791	0.0070503
DB00687	0.00702036
DB01134	0.00701211
DB08855	0.00700686
DB09030	0.00700437
DB00717	0.00700171
DB08595	0.00698765
DB11943	0.00698528
DB08814	0.00698344
DB11674	0.00698196
DB01851	0.00697949
DB14541	0.00695833
DB04437	0.00695468
DB03686	0.0069449
DB08577	0.00692676
DB03602	0.00690405
DB09074	0.00689056
DB00439	0.00688456
DB04957	0.00688339
DB00600	0.00687105
DB09086	0.00686385
DB03448	0.00685704
DB00824	0.00685522
DB15133	0.00685345
DB00165	0.00684456
DB02035	0.00682612
DB07881	0.00682195
DB14501	0.00680738
DB04673	0.00679003
DB06689	0.00674114
DB03523	0.00670736
DB06786	0.00668446
DB00920	0.00668123
DB09231	0.0066797
DB00898	0.00667894
DB00276	0.00667309
DB09199	0.0066576
DB00239	0.00664414
DB00180	0.0066387
DB01418	0.00663823
DB07847	0.00662976
DB11793	0.00662282
DB08377	0.00661347
DB00321	0.00659619
DB14498	0.00657902
DB07261	0.00657171
DB08332	0.00656066
DB01123	0.00655048
DB01481	0.00654306
DB06894	0.00650258
DB08495	0.00650159
DB04725	0.00649102
DB09241	0.00648185
DB01015	0.0064748
DB01892	0.0064529
DB00823	0.00643739
DB01016	0.006423
DB00254	0.00639813
DB00486	0.00639424
DB02967	0.00638897
DB00131	0.00638527
DB08860	0.00638363
DB00648	0.00635353
DB06510	0.00632177
DB06207	0.00632136
DB03909	0.00630759
DB08610	0.00630344
DB00972	0.00627982
DB00544	0.00626004
DB00759	0.0062499
DB02153	0.00624545
DB01153	0.00623863
DB02569	0.00623609
DB01217	0.0062243
DB01541	0.00620612
DB03889	0.00619311
DB14635	0.00618945
DB03619	0.00616742
DB00154	0.00615688
DB14500	0.006123
DB00959	0.00611782
DB09020	0.00611604
DB11820	0.00610615
DB05521	0.00610286
DB06151	0.00609231
DB00345	0.00607171
DB07288	0.00606817
DB11127	0.00606175
DB00847	0.00605849
DB01125	0.0060553
DB08858	0.0060426
DB01095	0.00602012
DB00625	0.00598205
DB02553	0.00598007
DB08059	0.00597006
DB03467	0.00595142
DB01396	0.00594402
DB09401	0.00592067
DB00419	0.00591309
DB01211	0.00590241
DB00705	0.005902
DB11805	0.00588969
DB00737	0.00586711
DB09325	0.00586706
DB01121	0.00586451
DB02262	0.00586044
DB09139	0.00585142
DB06154	0.00583616
DB00977	0.00582536
DB01154	0.00581185
DB00714	0.00581128
DB00738	0.00579776
DB08838	0.00579069
DB00976	0.00576658
DB07973	0.00575964
DB07427	0.00575412
DB14633	0.00575327
DB00811	0.00574596
DB01203	0.0057437
DB02585	0.00574109
DB04539	0.00572931
DB04883	0.00572022
DB07630	0.00571845
DB02757	0.00570377
DB00943	0.00570197
DB00393	0.0056893
DB00773	0.00568928
DB00606	0.00568061
DB00451	0.00567948
DB14515	0.00566507
DB06480	0.00564492
DB11429	0.00563854
DB01260	0.00563103
DB04930	0.0056279
DB00631	0.00562191
DB04652	0.00559629
DB00634	0.00559301
DB03026	0.00557929
DB11830	0.00556922
DB00432	0.0055443
DB00661	0.00553436
DB13996	0.0055249
DB09245	0.00550964
DB08394	0.00549355
DB08971	0.00548127
DB04868	0.00546442
DB00859	0.00545809
DB01137	0.00545054
DB07629	0.00543627
DB00250	0.0054105
DB07086	0.00540876
DB03904	0.00538741
DB02162	0.0053804
DB14649	0.00537888
DB09053	0.0053724
DB03879	0.00536067
DB05630	0.00535994
DB00328	0.00533685
DB00539	0.00533617
DB00716	0.00531258
DB06705	0.0053028
DB00772	0.00530227
DB00916	0.00529976
DB00547	0.0052975
DB00472	0.00528587
DB08735	0.0052852
DB07945	0.00527061
DB14542	0.00526967
DB00364	0.00526322
DB14512	0.00525693
DB00908	0.00525
DB01202	0.00522803
DB04754	0.00522686
DB00871	0.00520137
DB14669	0.00519679
DB13346	0.00519234
DB00367	0.00517637
DB07393	0.00514505
DB02684	0.00514107
DB11827	0.00514036
DB00673	0.00513351
DB04771	0.00512816
DB01190	0.00512804
DB04709	0.00512016
DB00653	0.0051008
DB06937	0.00509992
DB14637	0.00509607
DB08492	0.00508386
DB07672	0.00506733
DB06212	0.00504567
DB00613	0.00504062
DB05990	0.00503946
DB00290	0.00502431
DB09161	0.00502301
DB04688	0.00500784
DB06287	0.00499693
DB00665	0.0049933
DB01178	0.00498969
DB02520	0.00497992
DB06203	0.00497115
DB00466	0.00497114
DB01037	0.00496546
DB06401	0.00496424
DB00900	0.00496212
DB08911	0.004962
DB01098	0.00495854
DB11619	0.00495635
DB03907	0.00494651
DB14126	0.00494302
DB02103	0.00491601
DB04855	0.00490728
DB11397	0.00490419
DB01152	0.00490185
DB08824	0.0048979
DB00884	0.00489739
DB07645	0.00487777
DB00911	0.00487268
DB00594	0.00486366
DB00893	0.00485026
DB03496	0.0048193
DB08411	0.00480825
DB08547	0.00479825
DB06469	0.00479609
DB00909	0.00477689
DB11760	0.00477201
DB08402	0.00477152
DB00635	0.00476268
DB06210	0.00475945
DB00641	0.00475203
DB09054	0.00475112
DB00783	0.00474491
DB04835	0.00473212
DB08173	0.00473045
DB11919	0.004721
DB03132	0.00470725
DB01321	0.00469377
DB02854	0.00469292
DB03851	0.00467979
DB00228	0.00467407
DB14598	0.00466869
DB04824	0.00466209
DB08296	0.00466112
DB01431	0.00465982
DB06871	0.00465216
DB07087	0.00465198
DB08932	0.00463156
DB00825	0.00462947
DB04187	0.00462343
DB11182	0.00460959
DB00126	0.00460543
DB02740	0.00460521
DB08788	0.00460431
DB09183	0.00458915
DB14065	0.00457861
DB03893	0.00457802
DB08746	0.00456947
DB12340	0.00456415
DB00815	0.0045629
DB00914	0.0045606
DB04953	0.00455037
DB00437	0.00455029
DB04898	0.00454388
DB00582	0.00453726
DB14761	0.00453202
DB01367	0.00452646
DB14631	0.00452373
DB00467	0.00450384
DB00962	0.0044908
DB01132	0.00447591
DB01029	0.00446141
DB01294	0.00446091
DB07991	0.00445408
DB00116	0.00444733
DB08903	0.00444463
DB00762	0.00443729
DB00310	0.00442906
DB09087	0.00441867
DB00814	0.00440738
DB00707	0.00440587
DB01213	0.00439818
DB08020	0.00439278
DB00480	0.00438701
DB08077	0.00436643
DB07692	0.00436516
DB06741	0.00435461
DB03637	0.00433194
DB08597	0.00431557
DB03331	0.00431135
DB00853	0.00429198
DB08875	0.00428703
DB01744	0.0042782
DB04794	0.00427251
DB01586	0.00425257
DB00436	0.00425205
DB09327	0.00425105
DB00649	0.00424785
DB07843	0.00424332
DB09235	0.00424329
DB07281	0.00423543
DB05383	0.00422595
DB07974	0.00421809
DB03021	0.00421426
DB01380	0.00420982
DB06201	0.00420308
DB01240	0.0042019
DB12466	0.00419596
DB03393	0.00419008
DB02943	0.00418947
DB08048	0.00418928
DB09083	0.00418378
DB06448	0.0041827
DB12978	0.00418234
DB03719	0.00417626
DB06406	0.00417149
DB01110	0.00416964
DB12637	0.00416781
DB00327	0.00416039
DB07697	0.0041585
DB06710	0.00415334
DB04301	0.00414419
DB08899	0.00414303
DB00142	0.00413462
DB01158	0.00411103
DB09064	0.00409693
DB00694	0.00409025
DB00557	0.00408009
DB07525	0.00407409
DB02272	0.00405404
DB06441	0.00404947
DB04477	0.00404709
DB01440	0.00404246
DB00688	0.00404228
DB09147	0.00404198
DB00822	0.00402937
DB02512	0.00402621
DB06515	0.00402553
DB00795	0.00401488
DB00987	0.00400969
DB02181	0.00399737
DB01165	0.00399119
DB04977	0.00398987
DB00348	0.00398422
DB13179	0.00398045
DB08816	0.00397254
DB01705	0.00395094
DB13919	0.00394805
DB01044	0.00394202
DB04854	0.00393764
DB06718	0.00393759
DB00905	0.00392196
DB13269	0.00392044
DB00422	0.00389825
DB00973	0.00389787
DB08882	0.00389329
DB01235	0.00389231
DB01177	0.00388815
DB01582	0.0038813
DB07766	0.00387724
DB00954	0.00387363
DB03040	0.00387131
DB00966	0.00386839
DB07877	0.0038603
DB11737	0.00385373
DB05885	0.0038443
DB03978	0.00381782
DB00487	0.00381717
DB00668	0.00381569
DB14543	0.00380688
DB12151	0.00379739
DB09229	0.00379139
DB01181	0.00377573
DB00819	0.00377362
DB11949	0.00376986
DB02735	0.00376635
DB00537	0.0037658
DB02216	0.00376578
DB06870	0.003761
DB00226	0.00375191
DB07954	0.00375044
DB01115	0.00374682
DB09129	0.00374357
DB01028	0.00373943
DB07186	0.00373923
DB01261	0.00373555
DB08907	0.0037248
DB07032	0.00372247
DB00182	0.00371854
DB00330	0.0037056
DB00618	0.00370103
DB02594	0.0037001
DB11979	0.00369981
DB00701	0.00369909
DB02264	0.00369801
DB02165	0.0036686
DB07638	0.00366819
DB03660	0.00366388
DB08385	0.00366342
DB01174	0.0036601
DB00322	0.00363883
DB00444	0.00363808
DB00786	0.00363271
DB06677	0.00362944
DB06150	0.00362944
DB09089	0.00362431
DB11921	0.00361442
DB04522	0.00361276
DB08846	0.00360994
DB04109	0.00360991
DB09237	0.00360822
DB00295	0.00360699
DB09279	0.00360224
DB01667	0.00359724
DB11400	0.00359694
DB01388	0.00359602
DB08794	0.00358179
DB05812	0.00356144
DB00906	0.00355918
DB00899	0.00355389
DB11823	0.00355256
DB03213	0.00354975
DB11345	0.00354201
DB02621	0.00352956
DB07183	0.0035203
DB00741	0.00351165
DB00620	0.00351118
DB00323	0.00350669
DB14502	0.00350601
DB00593	0.00349875
DB14513	0.00349581
DB08877	0.00349251
DB07019	0.00348724
DB07585	0.00348697
DB09276	0.00348579
DB01612	0.00347084
DB01972	0.00346389
DB00918	0.00346226
DB00678	0.00346036
DB09073	0.00345158
DB04100	0.00344232
DB16019	0.00343787
DB00482	0.00343237
DB09297	0.00342869
DB13963	0.00341063
DB09274	0.00340588
DB11431	0.00340099
DB01378	0.0033974
DB07863	0.00339694
DB03937	0.00339535
DB00359	0.00339242
DB14481	0.00339159
DB00788	0.00338654
DB01076	0.00338576
DB12379	0.00337726
DB13003	0.00336986
DB00198	0.00336775
DB01218	0.00336672
DB01644	0.00336573
DB00145	0.00336311
DB14539	0.00336115
DB11811	0.00334938
DB03615	0.0033427
DB02161	0.00333454
DB01264	0.00333385
DB08934	0.00332489
DB03103	0.00332202
DB02767	0.00332163
DB00471	0.00332005
DB00286	0.00331332
DB06729	0.00331236
DB08765	0.00330938
DB09296	0.00329487
DB00611	0.0032908
DB09027	0.00328985
DB01332	0.00328352
DB11459	0.00327766
DB13615	0.00327469
DB00400	0.00326877
DB00950	0.00325512
DB09238	0.00324897
DB09378	0.00324263
DB01208	0.00322305
DB06845	0.00322081
DB02527	0.00321898
DB09338	0.00321706
DB00614	0.00321546
DB00491	0.00321544
DB01860	0.00320219
DB11699	0.00319306
DB01878	0.00319201
DB00127	0.00318737
DB00863	0.00318669
DB09265	0.00318584
DB09308	0.00317971
DB08953	0.00317954
DB00355	0.00317793
DB02095	0.00317598
DB00917	0.00317464
DB08608	0.00317281
DB00978	0.00316908
DB06755	0.00316684
DB07903	0.00316008
DB01061	0.00315953
DB01275	0.00314869
DB02377	0.00314198
DB01004	0.0031411
DB01548	0.00313491
DB04825	0.0031339
DB00969	0.00312467
DB09236	0.00312202
DB13154	0.00311721
DB04325	0.00310371
DB00984	0.00308742
DB04789	0.00308577
DB01410	0.00308401
DB11219	0.00307966
DB04821	0.00307779
DB00519	0.00307401
DB04827	0.00307265
DB01646	0.00307216
DB09048	0.00306499
DB01204	0.00306423
DB13168	0.00305187
DB07339	0.00304245
DB00928	0.0030379
DB00498	0.00303472
DB14057	0.00301981
DB07670	0.0030164
DB08398	0.00301465
DB03374	0.00301165
DB11636	0.00300578
DB00305	0.00300307
DB06409	0.00300156
DB01013	0.0029976
DB04967	0.00298573
DB00568	0.00298565
DB02353	0.0029824
DB02183	0.00298166
DB09069	0.00297008
DB06739	0.00296433
DB01766	0.00296176
DB06779	0.00295431
DB01609	0.0029493
DB01327	0.00294649
DB01407	0.00293622
DB05260	0.00293399
DB11640	0.00292992
DB07717	0.00292645
DB14514	0.0029073
DB00622	0.002905
DB02745	0.002901
DB06634	0.00289959
DB11217	0.00289944
DB00704	0.00289767
DB01222	0.00289455
DB01059	0.00289201
DB00147	0.00288379
DB00502	0.00288074
DB06780	0.00287722
DB09317	0.00287196
DB08624	0.0028686
DB01764	0.00285972
DB13869	0.00285081
DB00208	0.00284989
DB07105	0.00284676
DB13725	0.00283286
DB00647	0.0028298
DB11148	0.00282621
DB01167	0.00282519
DB01251	0.00282411
DB02877	0.00281825
DB01472	0.00281512
DB02093	0.00281389
DB03366	0.00280934
DB14540	0.00280893
DB08865	0.00280286
DB01259	0.00280023
DB04910	0.00279787
DB05232	0.00279553
DB14659	0.00279513
DB01319	0.00279316
DB05018	0.00278939
DB00361	0.00278933
DB01392	0.00278841
DB12629	0.00278759
DB07737	0.00278654
DB01241	0.00278367
DB00610	0.00278282
DB00951	0.00278244
DB00650	0.00278147
DB00141	0.00278067
DB00697	0.00277777
DB00356	0.00277626
DB00580	0.00277322
DB00921	0.00277193
DB02126	0.00277007
DB13995	0.00276983
DB01101	0.00276381
DB00221	0.00276284
DB13946	0.00275858
DB03894	0.0027525
DB06823	0.00274886
DB02848	0.00274874
DB00224	0.00274253
DB11770	0.00273505
DB00405	0.00273491
DB14529	0.00272812
DB08822	0.00272787
DB00598	0.00272559
DB00378	0.00271948
DB03347	0.00271433
DB01452	0.00270888
DB11937	0.00270113
DB06898	0.00269848
DB01032	0.00269665
DB00304	0.00269579
DB09232	0.00269544
DB00185	0.00269025
DB00907	0.00269002
DB00833	0.00268981
DB07800	0.00268789
DB04307	0.00268715
DB09065	0.00268568
DB01296	0.00268267
DB06311	0.00268112
DB01752	0.00267932
DB09348	0.00267512
DB12130	0.00267193
DB09019	0.0026712
DB02565	0.00266874
DB00956	0.00266258
DB01192	0.00265836
DB03459	0.00265441
DB01176	0.00265115
DB00752	0.00264884
DB00338	0.00263913
DB01119	0.00263601
DB08905	0.00262991
DB13940	0.00262513
DB11181	0.00262308
DB00806	0.00261654
DB01348	0.00261374
DB06770	0.00261347
DB04886	0.00260698
DB04871	0.00259297
DB00839	0.00259286
DB04838	0.00258571
DB14639	0.00258206
DB03977	0.00257975
DB08737	0.00257652
DB09212	0.00257143
DB00784	0.00256622
DB09070	0.00256602
DB01232	0.00256557
DB00744	0.0025615
DB03292	0.00255803
DB01194	0.0025526
DB00868	0.00255159
DB09120	0.00254852
DB01430	0.00254447
DB00294	0.00254443
DB04961	0.00254274
DB06774	0.00254198
DB02643	0.0025363
DB07277	0.002536
DB04531	0.00253381
DB00802	0.00252935
DB12455	0.00252834
DB03326	0.00252264
DB11093	0.00251433
DB00431	0.00250817
DB13602	0.00250184
DB00381	0.00249314
DB06458	0.00249284
DB02205	0.0024916
DB02452	0.00248854
DB14067	0.00248587
DB14046	0.00248381
DB04757	0.00248083
DB00790	0.00247769
DB00137	0.00247134
DB00190	0.00245764
DB11359	0.00245462
DB01827	0.00243897
DB00573	0.00243771
DB03536	0.00243659
DB14528	0.00242955
DB04150	0.00242544
DB07303	0.00242431
DB00497	0.00241831
DB02930	0.0024154
DB00365	0.00241312
DB06941	0.00241057
DB01006	0.00241014
DB00693	0.00240869
DB00270	0.00240829
DB13873	0.0024073
DB00651	0.00240524
DB03706	0.0023988
DB00910	0.00239542
DB11447	0.00239496
DB00947	0.00239352
DB00758	0.00239192
DB00283	0.00239074
DB00532	0.00238618
DB00525	0.00238606
DB12191	0.00238538
DB00368	0.00238472
DB01011	0.002371
DB14544	0.0023696
DB00576	0.00236761
DB08426	0.00236627
DB06803	0.00236557
DB01247	0.00236139
DB09239	0.00236039
DB11155	0.00235843
DB13766	0.00235534
DB00173	0.00235485
DB00217	0.00235194
DB12128	0.00234482
DB00720	0.00234136
DB14062	0.00234041
DB07816	0.00233819
DB03328	0.00233101
DB00682	0.00233075
DB02840	0.00232953
DB00455	0.00232225
DB00996	0.00232004
DB07205	0.00231835
DB00669	0.00231449
DB11967	0.00231309
DB00708	0.00231147
DB14061	0.00230916
DB06196	0.00230446
DB01421	0.00230008
DB09198	0.00229706
DB01085	0.00229293
DB03994	0.00229276
DB04326	0.00229192
DB14071	0.00229132
DB07583	0.00228865
DB09201	0.00228413
DB11470	0.00227391
DB04106	0.00227108
DB13878	0.00226795
DB06230	0.00226744
DB04674	0.00225925
DB11064	0.0022585
DB01811	0.00225039
DB00503	0.00224547
DB01579	0.00224418
DB00379	0.00224348
DB00861	0.00224228
DB07908	0.00223218
DB08789	0.00223165
DB00278	0.00223158
DB00148	0.00222997
DB00700	0.00222888
DB11577	0.0022268
DB00869	0.00222584
DB00586	0.00222398
DB04485	0.00222216
DB09383	0.00221903
DB01581	0.00221735
DB08916	0.00220867
DB01155	0.00220493
DB11430	0.00220436
DB00970	0.00220177
DB02723	0.00219663
DB07485	0.00219304
DB08350	0.00219215
DB03056	0.00217266
DB01173	0.00216927
DB11644	0.00215925
DB01166	0.00215734
DB00553	0.00215649
DB12783	0.00215021
DB01717	0.00214851
DB02472	0.00214824
DB00889	0.00214585
DB11869	0.00214404
DB00191	0.00214225
DB02482	0.00213699
DB08862	0.00212626
DB07545	0.00212497
DB08826	0.00211837
DB12712	0.00211679
DB03847	0.00211337
DB00842	0.002112
DB03967	0.00211
DB13456	0.00210996
DB08992	0.00210952
DB03708	0.0021038
DB00252	0.0021024
DB14644	0.00209782
DB00319	0.00209701
DB04828	0.0020864
DB01776	0.00208339
DB04820	0.00207878
DB13141	0.00207664
DB14646	0.002075
DB01099	0.00207249
DB03749	0.00206018
DB09389	0.0020542
DB04560	0.00204707
DB08601	0.00204238
DB01048	0.00204236
DB03073	0.00203926
DB09287	0.00203829
DB06712	0.00203639
DB05668	0.00203622
DB02515	0.00203106
DB06730	0.00202668
DB00646	0.00201643
DB09285	0.00201635
DB00913	0.00201521
DB04881	0.00201479
DB01456	0.00201474
DB01320	0.00201331
DB01126	0.00201327
DB00476	0.00201059
DB08078	0.00200546
DB06716	0.00200111
DB00494	0.00199693
DB02234	0.00198991
DB00552	0.00198978
DB00922	0.00198913
DB01917	0.00198122
DB00980	0.00198081
DB13876	0.00197912
DB01069	0.00197334
DB05229	0.00197262
DB02714	0.00196962
DB04253	0.00196888
DB03283	0.00196797
DB02573	0.00196657
DB00493	0.00196547
DB08045	0.00196459
DB09117	0.0019598
DB02073	0.00195747
DB09535	0.00194647
DB02263	0.00194184
DB00927	0.0019385
DB01201	0.00192878
DB02783	0.00191994
DB05297	0.00191849
DB03682	0.00191829
DB00461	0.00191721
DB08409	0.00191538
DB08333	0.00191504
DB00193	0.00191355
DB00567	0.00191351
DB01340	0.0019115
DB00881	0.00190654
DB00458	0.00190288
DB03588	0.00190168
DB00818	0.00190146
DB12945	0.00190139
DB08980	0.00189921
DB02759	0.00189679
DB01116	0.00189056
DB06819	0.00188761
DB00605	0.00188613
DB08519	0.00187727
DB00604	0.00187372
DB07394	0.00187215
DB02435	0.00187185
DB07088	0.00186884
DB01170	0.0018683
DB02123	0.0018681
DB04132	0.00186673
DB13345	0.00186394
DB09160	0.00186376
DB00204	0.00186196
DB01599	0.00185856
DB08082	0.00185855
DB00578	0.00185854
DB07897	0.00185735
DB06608	0.00185602
DB06964	0.00185594
DB04576	0.00185584
DB03243	0.00185134
DB00308	0.00184881
DB01622	0.00184392
DB03825	0.0018411
DB00754	0.00183929
DB03317	0.0018386
DB06147	0.00183848
DB13877	0.00183814
DB02557	0.00183744
DB00399	0.00183465
DB13729	0.00183332
DB04924	0.00182759
DB00161	0.00182482
DB02750	0.00182324
DB00852	0.00182295
DB07741	0.0018177
DB14681	0.00181709
DB07284	0.00181368
DB03516	0.00180813
DB03006	0.00180228
DB11730	0.00180144
DB00857	0.00180052
DB00401	0.0017992
DB01751	0.00179647
DB04920	0.00179614
DB13791	0.00179537
DB02869	0.00178677
DB14019	0.0017856
DB08127	0.00178542
DB06866	0.001783
DB11641	0.00178278
DB11853	0.00177901
DB09080	0.00177608
DB11511	0.0017712
DB15873	0.00177084
DB12436	0.00176574
DB06708	0.0017645
DB11742	0.00176198
DB00274	0.00176116
DB07716	0.00175951
DB04440	0.00175856
DB07173	0.00175469
DB01108	0.00174994
DB00167	0.00174927
DB11723	0.00174853
DB01601	0.00174816
DB00263	0.00174527
DB05478	0.00174499
DB01096	0.00174404
DB04700	0.00174403
DB09330	0.00174017
DB06717	0.00173789
DB00281	0.00173498
DB00961	0.00173449
DB03510	0.00173309
DB06769	0.00173187
DB03701	0.00173176
DB00414	0.00173161
DB04842	0.00173129
DB06869	0.00173061
DB00511	0.00172988
DB00411	0.00172673
DB15565	0.00172565
DB01075	0.00171829
DB00492	0.00171761
DB11963	0.00171172
DB03664	0.00171099
DB03344	0.00170916
DB12131	0.00170757
DB00293	0.00170504
DB06538	0.00170369
DB01012	0.00170304
DB04027	0.00169455
DB05262	0.00168833
DB11348	0.0016846
DB07294	0.00168384
DB00374	0.00168319
DB02932	0.00168045
DB04348	0.00168029
DB07756	0.00167898
DB00230	0.00167391
DB02887	0.00166438
DB00995	0.00166431
DB02322	0.00165923
DB04514	0.00165738
DB00377	0.00165618
DB07814	0.00165574
DB08382	0.00165505
DB04630	0.00165311
DB08335	0.00165114
DB09209	0.00164851
DB08738	0.00164647
DB00601	0.0016453
DB00936	0.00164525
DB04417	0.00164258
DB05944	0.0016405
DB07796	0.00163983
DB13783	0.00163484
DB07175	0.00163473
DB04121	0.00163336
DB01592	0.00163053
DB04841	0.00162752
DB01054	0.00162601
DB00200	0.00162034
DB00595	0.00161939
DB01035	0.00161554
DB08596	0.0016132
DB08516	0.00161263
DB06282	0.00161128
DB13347	0.00160657
DB12662	0.00160209
DB00403	0.00160114
DB03413	0.00159508
DB07876	0.00159242
DB01106	0.00158972
DB16390	0.00158792
DB04834	0.00158204
DB02303	0.00158163
DB00964	0.00157872
DB06533	0.00157797
DB08954	0.00157614
DB04833	0.00157593
DB04792	0.00157577
DB04856	0.00157521
DB01219	0.001575
DB04016	0.00157205
DB03575	0.00156944
DB04461	0.0015625
DB03866	0.00156138
DB11591	0.00156071
DB06969	0.00155952
DB06133	0.00155882
DB04331	0.00155768
DB01544	0.00155323
DB01433	0.00155314
DB02032	0.00155142
DB06685	0.00155098
DB13909	0.00155036
DB01105	0.00154936
DB02942	0.00154934
DB06521	0.00154789
DB02189	0.00154685
DB00776	0.00154673
DB07095	0.00154361
DB02077	0.00154344
DB07110	0.00154117
DB13385	0.00153984
DB00478	0.00153922
DB13751	0.00153733
DB08101	0.00153732
DB02805	0.0015362
DB00750	0.00153348
DB04864	0.00153235
DB00841	0.00153211
DB00603	0.00153132
DB04573	0.00152463
DB09472	0.00152463
DB00158	0.00152361
DB00854	0.0015212
DB09093	0.00152054
DB11324	0.00151862
DB00465	0.00151839
DB14050	0.00151556
DB00690	0.00151325
DB00192	0.00151275
DB02008	0.00151185
DB09085	0.00151168
DB07840	0.00150925
DB00133	0.00150526
DB00120	0.00149918
DB01183	0.0014958
DB00789	0.00148925
DB09006	0.00148849
DB00454	0.00148492
DB07517	0.0014844
DB01818	0.00148278
DB08883	0.00148219
DB00222	0.00147994
DB03963	0.0014758
DB02689	0.00147423
DB12161	0.00147409
DB02837	0.00147285
DB13501	0.00147271
DB08562	0.00147224
DB00275	0.00147185
DB04876	0.0014674
DB00443	0.00146652
DB07976	0.00146393
DB01180	0.00146306
DB07691	0.00145997
DB09234	0.00145983
DB06697	0.00145934
DB00890	0.00145886
DB03896	0.00145721
DB01042	0.00145662
DB11135	0.00145625
DB06558	0.00144672
DB07070	0.00144518
DB01400	0.00144037
DB07786	0.00144018
DB09216	0.00143764
DB08246	0.00143406
DB03032	0.00143008
DB00404	0.00142834
DB06693	0.00142616
DB01416	0.00142503
DB04058	0.00142498
DB07326	0.0014248
DB00134	0.00142447
DB05076	0.00142274
DB02211	0.00142193
DB02917	0.00141869
DB03515	0.00141451
DB12450	0.00141428
DB07977	0.00141084
DB08658	0.00140908
DB00006	0.00140762
DB00385	0.00140735
DB00592	0.00140672
DB00243	0.00140501
DB06240	0.0014031
DB04849	0.00140209
DB11901	0.00140036
DB04727	0.00139357
DB12742	0.00139328
DB13772	0.00139084
DB03186	0.00138929
DB06762	0.00138893
DB02685	0.00138621
DB01195	0.00138455
DB06217	0.00138235
DB07574	0.00138141
DB07615	0.00138124
DB09363	0.00137981
DB00627	0.0013791
DB00937	0.00137676
DB06931	0.00137659
DB06152	0.00137654
DB09409	0.00137606
DB14491	0.00137584
DB03673	0.00137388
DB03821	0.00137316
DB01356	0.00137277
DB08736	0.00137099
DB00220	0.00137022
DB07232	0.00136941
DB13203	0.00136904
DB06698	0.00136851
DB06694	0.00136784
DB06190	0.00136634
DB04572	0.00136557
DB02343	0.00136388
DB07907	0.00136378
DB07235	0.0013629
DB05057	0.00136221
DB04137	0.00136021
DB01164	0.00135848
DB00406	0.00135828
DB03330	0.00135779
DB00878	0.001357
DB01067	0.00135189
DB02426	0.0013504
DB00140	0.00134968
DB01435	0.00134653
DB00388	0.0013451
DB03447	0.001344
DB01043	0.00134337
DB00445	0.0013378
DB04472	0.00133737
DB01104	0.00133638
DB06850	0.00133455
DB01698	0.00133389
DB07131	0.00133247
DB07978	0.00133115
DB03158	0.00133003
DB13930	0.00132843
DB00303	0.00132686
DB09142	0.00132318
DB00352	0.00132226
DB04552	0.00132199
DB07798	0.00131933
DB06742	0.00131856
DB05790	0.00131805
DB02681	0.00131755
DB02292	0.00131605
DB00344	0.00131515
DB09230	0.00131504
DB01571	0.0013138
DB08617	0.00131091
DB01626	0.00131054
DB00291	0.00130876
DB01147	0.00130695
DB04336	0.00130443
DB04409	0.00130423
DB04768	0.00130353
DB13746	0.0013025
DB06174	0.00130135
DB05327	0.00130109
DB03130	0.00129831
DB08949	0.00129742
DB06266	0.00129602
DB14029	0.0012946
DB00421	0.00129364
DB02266	0.00129134
DB01009	0.00128947
DB14545	0.00128891
DB01628	0.00128736
DB00218	0.00128573
DB00119	0.00128431
DB02079	0.00128223
DB07701	0.00128085
DB08098	0.00127918
DB04172	0.00127521
DB05541	0.00127458
DB03959	0.00127213
DB03597	0.0012694
DB00781	0.00126877
DB11858	0.00126863
DB07919	0.0012676
DB06784	0.00126532
DB12923	0.00126473
DB11077	0.00126436
DB07950	0.00126433
DB03553	0.00126413
DB01182	0.00126331
DB06701	0.00126075
DB08042	0.00125653
DB08239	0.00125596
DB07461	0.00125406
DB06961	0.00125372
DB06040	0.00125204
DB07422	0.0012511
DB01051	0.00125076
DB00287	0.00125005
DB02860	0.00124822
DB06738	0.00124794
DB06956	0.00124768
DB02187	0.00124367
DB01252	0.00124232
DB11677	0.00123978
DB04278	0.00123854
DB07172	0.00123793
DB04250	0.00123601
DB03725	0.00123508
DB04125	0.00123435
DB01551	0.00123356
DB07917	0.00123065
DB06749	0.00122956
DB08890	0.00122739
DB00343	0.00122719
DB00402	0.00122616
DB13261	0.00122397
DB00712	0.00122272
DB04791	0.00122233
DB11059	0.00122122
DB06421	0.00121853
DB01962	0.00121735
DB01746	0.00121511
DB12245	0.001215
DB03048	0.00121076
DB07400	0.00120941
DB12418	0.00120634
DB04614	0.00120591
DB02462	0.00120438
DB07811	0.00120234
DB00584	0.00120048
DB04429	0.00119292
DB01973	0.00118929
DB04697	0.00118516
DB01357	0.00118374
DB00333	0.00118342
DB00555	0.00118067
DB09502	0.00117785
DB03956	0.00117114
DB13823	0.00116807
DB03225	0.00116691
DB03940	0.0011645
DB01185	0.00116437
DB03792	0.00116234
DB04235	0.0011602
DB07016	0.00115737
DB00554	0.00115628
DB04444	0.00115517
DB00599	0.00115439
DB01161	0.00115351
DB00524	0.00115321
DB00423	0.00114999
DB01737	0.0011477
DB01200	0.00114658
DB08095	0.00114649
DB08806	0.00114621
DB06973	0.00114594
DB00264	0.00114384
DB00746	0.00114376
DB03107	0.00114224
DB12458	0.00114182
DB03683	0.00114099
DB06865	0.0011402
DB03865	0.00114006
DB00865	0.00113844
DB00925	0.00113726
DB01723	0.00113376
DB01437	0.00113145
DB08996	0.00112737
DB03740	0.00112712
DB02159	0.00112693
DB06725	0.00112533
DB00719	0.00112529
DB07834	0.00112393
DB03380	0.00112306
DB06800	0.0011229
DB06127	0.00112246
DB04844	0.0011209
DB04905	0.0011193
DB00360	0.00111515
DB01615	0.00111448
DB00301	0.00111447
DB02010	0.00111439
DB11642	0.00111403
DB13399	0.00111291
DB01650	0.00111142
DB03394	0.00111049
DB01171	0.00111041
DB05465	0.00110976
DB09242	0.00110972
DB07625	0.00110787
DB08378	0.00110442
DB00474	0.00110333
DB00692	0.00110274
DB07994	0.00110175
DB00297	0.00110137
DB08641	0.00109953
DB04951	0.00109886
DB07853	0.00109621
DB06413	0.00109389
DB13132	0.00109297
DB00233	0.00108866
DB00357	0.00108708
DB13191	0.00108694
DB07384	0.00108655
DB02587	0.00108594
DB00256	0.00108523
DB06283	0.00108156
DB02624	0.00108049
DB08162	0.00108005
DB08678	0.00107976
DB02800	0.00107851
DB09119	0.00107633
DB00848	0.00107585
DB11274	0.00107414
DB00924	0.00107406
DB03052	0.00107387
DB11541	0.00107355
DB01567	0.00107312
DB03476	0.00107273
DB01989	0.00106893
DB00261	0.0010683
DB13449	0.00106537
DB02552	0.00106287
DB06991	0.00106246
DB02195	0.00106178
DB02596	0.00106134
DB03876	0.00106077
DB01990	0.00106068
DB03253	0.00106031
DB07228	0.00105976
DB07993	0.00105907
DB15327	0.001058
DB00535	0.00105398
DB12212	0.0010537
DB07264	0.00105309
DB02166	0.00105264
DB07882	0.00105124
DB04942	0.00105124
DB06199	0.00105089
DB00280	0.0010481
DB01684	0.00104426
DB04662	0.00104185
DB03824	0.0010362
DB01250	0.00103494
DB01068	0.00103264
DB08893	0.00103182
DB12248	0.00103113
DB00489	0.00103065
DB02054	0.00103055
DB07096	0.00102967
DB01604	0.0010241
DB07295	0.00102317
DB01842	0.00102141
DB00384	0.00101987
DB04367	0.00101965
DB09256	0.00101878
DB01212	0.00101695
DB00607	0.00101637
DB07091	0.00101606
DB00342	0.00101433
DB07122	0.00101392
DB00946	0.00101268
DB01329	0.00101222
DB00138	0.00100877
DB05205	0.00100769
DB04418	0.00100698
DB00485	0.0010066
DB02691	0.0010062
DB02059	0.0010059
DB04858	0.00100583
DB00551	0.00100427
DB04335	0.00100296
DB07495	0.00100169
DB01786	0.00100131
DB01610	0.001001
DB11273	0.000999916
DB06750	0.000999461
DB13061	0.000999255
DB05381	0.000989801
DB14018	0.000986153
DB11443	0.000985368
[truncated: 1,947 more rows]

## Sheet: COVID-19(Q9BYF1)
Table 3: The complete prediction scores
Drug	Score
DB01331	0.989498
DB01147	0.989071
DB00319	0.986914
DB00691	0.98678
DB00274	0.983616
DB00303	0.9818
DB00456	0.980631
DB00438	0.978654
DB01112	0.974688
DB00713	0.973611
DB00786	0.97261
DB00855	0.968798
DB00415	0.96774
DB01415	0.958558
DB00493	0.956713
DB01610	0.956061
DB04315	0.955504
DB00485	0.955298
DB01000	0.955004
DB14533	0.95261
DB01327	0.950356
DB01066	0.949814
DB01413	0.946985
DB02142	0.946376
DB00567	0.945544
DB00348	0.94381
DB01914	0.940386
DB00781	0.933095
DB01328	0.932442
DB01593	0.931521
DB00141	0.929566
DB00607	0.925032
DB00114	0.924703
DB01598	0.919575
DB00606	0.915086
DB00542	0.913498
DB01329	0.899239
DB02557	0.898103
DB01602	0.889426
DB00267	0.885893
DB03017	0.884447
DB00722	0.881217
DB09479	0.870851
DB11623	0.868191
DB00760	0.852362
DB00790	0.849515
DB02556	0.843981
DB02643	0.839086
DB00151	0.8376
DB01140	0.833778
DB01060	0.832161
DB01050	0.827305
DB12695	0.826839
DB08818	0.822747
DB00948	0.796141
DB00894	0.791241
DB09020	0.781163
DB02952	0.773549
DB00290	0.76912
DB00133	0.764763
DB00149	0.739875
DB00134	0.739251
DB08231	0.736284
DB04419	0.715035
DB00178	0.708151
DB04137	0.694815
DB00160	0.692959
DB02255	0.690831
DB00535	0.690748
DB00491	0.685469
DB09213	0.681993
DB04278	0.680859
DB04465	0.680072
DB14487	0.659918
DB02772	0.657924
DB00120	0.655995
DB09502	0.655955
DB09130	0.653635
DB07950	0.652743
DB00492	0.651352
DB04522	0.644531
DB08273	0.636862
DB01746	0.635833
DB01416	0.634497
DB01124	0.61235
DB03455	0.611008
DB07814	0.602084
DB08295	0.600186
DB00311	0.599427
DB03413	0.591082
DB06980	0.586344
DB01197	0.586019
DB00143	0.585209
DB02558	0.576712
DB00819	0.570919
DB00759	0.563051
DB00190	0.549029
DB00833	0.521957
DB00480	0.519844
DB01235	0.517416
DB06196	0.517174
DB06151	0.516437
DB01015	0.485687
DB00138	0.465515
DB03496	0.464451
DB02580	0.454687
DB01607	0.453934
DB15565	0.453815
DB03909	0.438859
DB07260	0.438531
DB01332	0.429327
DB01016	0.417038
DB01348	0.414204
DB00301	0.413056
DB03929	0.412555
DB01390	0.412453
DB00364	0.412449
DB00152	0.412094
DB01229	0.393295
DB00156	0.389337
DB00126	0.3834
DB01340	0.383307
DB12783	0.380556
DB09477	0.379449
DB00519	0.375615
DB02996	0.366546
DB00167	0.362748
DB01051	0.362743
DB00142	0.349535
DB00123	0.344488
DB00594	0.337452
DB00345	0.334547
DB03839	0.333735
DB00881	0.331579
DB01296	0.318912
DB11638	0.311061
DB00671	0.290366
DB01034	0.286986
DB00150	0.284282
DB02379	0.280424
DB00887	0.279539
DB00563	0.2754
DB02062	0.273776
DB02527	0.272052
DB02553	0.266462
DB00165	0.259688
DB00229	0.258477
DB02547	0.253444
DB01367	0.248783
DB02032	0.247811
DB00161	0.247783
DB06828	0.245674
DB00584	0.244862
DB00129	0.244616
DB06982	0.23643
DB01324	0.235215
DB00447	0.235124
DB12961	0.234442
DB00558	0.226391
DB00560	0.224959
DB00693	0.222707
DB00672	0.218047
DB01831	0.216364
DB00284	0.214089
DB03147	0.211123
DB01092	0.209925
DB03501	0.209544
DB01042	0.207436
DB06945	0.205986
DB00139	0.203881
DB01082	0.200387
DB12965	0.197043
DB01150	0.196714
DB00616	0.195098
DB03585	0.194606
DB02272	0.194058
DB00895	0.191743
DB04133	0.187715
DB02696	0.187017
DB08294	0.186542
DB01375	0.179943
DB15488	0.179685
DB09154	0.178367
DB03435	0.177995
DB00627	0.175958
DB03380	0.175558
DB00893	0.173909
DB08235	0.173856
DB00886	0.172765
DB01202	0.171053
DB00222	0.170401
DB00355	0.166086
DB03740	0.163292
DB01194	0.163214
DB02144	0.16228
DB00618	0.161366
DB01864	0.161311
DB00128	0.161273
DB00731	0.16024
DB08626	0.159393
DB00787	0.157855
DB09220	0.157466
DB01055	0.155691
DB00227	0.155173
DB00200	0.152924
DB08080	0.148464
DB00175	0.148115
DB00145	0.14305
DB00254	0.142219
DB02942	0.137335
DB01212	0.136968
DB00293	0.13357
DB04557	0.133414
DB08804	0.129809
DB03429	0.129046
DB00709	0.128915
DB04083	0.128594
DB01406	0.126649
DB03693	0.122053
DB03510	0.121645
DB04307	0.120237
DB01548	0.119158
DB03867	0.117877
DB11590	0.117583
DB00158	0.11749
DB01125	0.115197
DB03977	0.114362
DB00795	0.111923
DB03366	0.111576
DB00233	0.111095
DB11823	0.11055
DB03203	0.109747
DB00703	0.108958
DB00369	0.108317
DB02783	0.107261
DB00996	0.104715
DB03685	0.101954
DB01250	0.101129
DB11348	0.100303
DB00595	0.0990714
DB01827	0.0981846
DB00168	0.0980773
DB02386	0.0973262
DB04348	0.0972999
DB00720	0.096955
DB00549	0.0953602
DB01330	0.0947077
DB05004	0.0935032
DB04487	0.0924784
DB03536	0.091811
DB09460	0.0890377
DB04299	0.0884125
DB00876	0.0871663
DB01180	0.0865826
DB04451	0.0864613
DB02638	0.0858675
DB00125	0.0853844
DB08842	0.0838493
DB00198	0.0828365
DB06981	0.0811465
DB08263	0.0803938
DB01021	0.0802077
DB07881	0.0801807
DB08271	0.080126
DB00130	0.0796117
DB00147	0.0794118
DB01972	0.0779701
DB02726	0.0773816
DB00548	0.0772575
DB03408	0.0761466
DB01299	0.075284
DB14481	0.0747817
DB04869	0.0739365
DB09338	0.072314
DB12243	0.0721285
DB08411	0.0719633
DB00750	0.0717436
DB04272	0.0713409
DB06928	0.0707577
DB00631	0.0705972
DB04530	0.0703875
DB08794	0.0691825
DB01077	0.0689148
DB00256	0.0688954
DB03021	0.0688417
DB04185	0.068444
DB03889	0.0683978
DB03191	0.0683298
DB02697	0.0680776
DB09139	0.0678564
DB08296	0.0676646
DB06468	0.0674764
DB01433	0.0672047
DB00749	0.0664597
DB01777	0.0663981
DB02691	0.0659577
DB06243	0.0658557
DB07344	0.0625082
DB00634	0.0624401
DB04437	0.0623854
DB06147	0.0621298
DB12010	0.061996
DB01776	0.0606406
DB00512	0.0593537
DB08838	0.0586994
DB11644	0.058226
DB07506	0.0573956
DB01178	0.0570124
DB08824	0.0564584
DB08342	0.0560362
DB03983	0.0560357
DB02315	0.055729
DB03683	0.055726
DB07377	0.0554732
DB12228	0.0554117
DB04444	0.0553313
DB01017	0.0545858
DB06266	0.0539227
DB06521	0.0537575
DB01565	0.0530072
DB01369	0.0526787
DB04839	0.0526166
DB03725	0.0522092
DB14513	0.051928
DB03459	0.0518362
DB00600	0.0518255
DB03967	0.0512495
DB01241	0.0508956
DB03856	0.0508164
DB00509	0.0504066
DB11135	0.0503085
DB04539	0.0502736
DB04725	0.0502014
DB04418	0.0496691
DB08855	0.049657
DB01497	0.0493701
DB06837	0.0487762
DB01751	0.0485608
DB02426	0.0473741
DB00576	0.0468485
DB00212	0.0467192
DB11093	0.0465445
DB01280	0.0463438
DB00157	0.0452838
DB01174	0.0452683
DB01095	0.0451313
DB00174	0.0448448
DB04531	0.0448159
DB03880	0.0447029
DB06984	0.0446414
DB00310	0.0442741
DB00232	0.043676
DB06258	0.0436126
DB04594	0.0433304
DB14006	0.0431326
DB03013	0.0430499
DB00127	0.0428027
DB00536	0.0426698
DB02621	0.0425481
DB04464	0.0422543
DB04676	0.0421199
DB06741	0.0420805
DB03247	0.0418035
DB00642	0.0417392
DB00968	0.0415582
DB04235	0.0413779
DB00260	0.0412565
DB00122	0.0410077
DB09221	0.0409922
DB00191	0.0408941
DB07714	0.0407605
DB04147	0.0402182
DB07683	0.0399237
DB03670	0.0399216
DB01282	0.0392584
DB13873	0.0390804
DB03894	0.0386281
DB12191	0.0381368
DB00638	0.0376181
DB00780	0.0375492
DB00718	0.0374174
DB00650	0.0371694
DB03225	0.0370109
DB08733	0.0368359
DB00466	0.0361937
DB07374	0.0358196
DB08466	0.0356807
DB01171	0.0354984
DB12332	0.0353923
DB01138	0.0349207
DB01644	0.0349014
DB11397	0.0348101
DB08368	0.0343127
DB00716	0.0342538
DB02759	0.034169
DB08933	0.0341542
DB02761	0.033994
DB07122	0.0335327
DB01326	0.0335133
DB00148	0.0334145
DB13155	0.0333773
DB03032	0.0333069
DB03107	0.0332357
DB01032	0.0331974
DB01851	0.0331669
DB03796	0.0330921
DB06785	0.0328202
DB11127	0.0327024
DB06211	0.0321882
DB08287	0.0321648
DB11869	0.032001
DB08217	0.0319318
DB00328	0.0317431
DB00766	0.0317168
DB00300	0.0315605
DB00740	0.0315101
DB04398	0.0314169
DB08908	0.0314006
DB06176	0.0312805
DB01252	0.0312591
DB09142	0.0309707
DB00091	0.0309699
DB13929	0.0307382
DB00614	0.0302753
DB02624	0.0302084
DB03330	0.0298978
DB00956	0.0298251
DB00286	0.0297279
DB09061	0.0295161
DB04058	0.0290919
DB00390	0.028973
DB00469	0.0289347
DB03214	0.0287214
DB14011	0.0286983
DB09069	0.028636
DB08775	0.0282416
DB01422	0.0280655
DB06409	0.0280462
DB01709	0.0279743
DB09272	0.027901
DB11820	0.0277057
DB03706	0.0276986
DB03193	0.0276529
DB00682	0.0272542
DB01041	0.0271916
DB00884	0.0271496
DB00423	0.0270745
DB01065	0.0269291
DB00350	0.0269056
DB04121	0.0268307
DB00154	0.0267624
DB00544	0.0267505
DB00880	0.0264668
DB02007	0.0264052
DB07446	0.0261118
DB00980	0.0259618
DB08806	0.0258988
DB08834	0.0258928
DB00870	0.0258923
DB04436	0.0258836
DB00861	0.0257109
DB02562	0.0257081
DB02758	0.0256241
DB07988	0.0255198
DB01106	0.0255148
DB08844	0.0254449
DB03616	0.0253837
DB04473	0.0252849
DB00192	0.0251956
DB00551	0.0249412
DB00573	0.0249398
DB08833	0.0249368
DB00814	0.0249281
DB07542	0.0247801
DB00249	0.0247792
DB11254	0.024558
DB04485	0.0243319
DB02209	0.0241758
DB08912	0.0238057
DB00912	0.0237866
DB01590	0.0237694
DB08332	0.0235578
DB00422	0.0234812
DB00602	0.0234471
DB00761	0.0233826
DB06654	0.023361
DB03096	0.0233106
DB00518	0.02326
DB00529	0.0232354
DB00359	0.023131
DB06533	0.0230897
DB01143	0.0229578
DB00384	0.0229368
DB08377	0.0229235
DB14126	0.0229081
DB01646	0.0228385
DB13749	0.0227983
DB04878	0.0225674
DB07283	0.0225547
DB00615	0.0225443
DB00207	0.0224054
DB09498	0.0223488
DB01078	0.0219874
DB09137	0.0218754
DB04525	0.0218341
DB04244	0.02172
DB09038	0.0216733
DB00991	0.0215222
DB03667	0.0215073
DB00999	0.0213664
DB02159	0.0212904
DB08437	0.0210774
DB03341	0.0210168
DB01004	0.0209282
DB08814	0.0209255
DB11118	0.0209185
DB09299	0.0207663
DB02824	0.0207473
DB02594	0.0206566
DB08892	0.0206327
DB00770	0.0206246
DB02659	0.0205738
DB03637	0.0204934
DB13909	0.0204924
DB04400	0.0202561
DB04337	0.0200929
DB01581	0.02009
DB02095	0.0200803
DB09449	0.0199943
DB02646	0.0199338
DB00441	0.0198531
DB04639	0.0198177
DB00295	0.0197654
DB06900	0.0197341
DB04224	0.0196254
DB07987	0.0195663
DB03904	0.0194652
DB02396	0.0193802
DB02767	0.0192497
DB02745	0.0191554
DB11134	0.0191356
DB00116	0.0191035
DB01248	0.0190877
DB07390	0.0188842
DB03267	0.0186352
DB00201	0.0185139
DB06986	0.0184672
DB01321	0.0183922
DB00467	0.0183178
DB09418	0.0182437
DB01159	0.0182052
DB03645	0.0181141
DB03553	0.0181104
DB01582	0.0180892
DB00984	0.0180302
DB02925	0.0179971
DB05018	0.017928
DB02093	0.0178849
DB01861	0.0178685
DB08371	0.0178135
DB00649	0.0177962
DB06201	0.0177492
DB02581	0.0177003
DB08641	0.0176789
DB04048	0.017674
DB01132	0.0176717
DB00626	0.0176673
DB08735	0.0176611
DB13620	0.017661
DB00570	0.0176163
DB09198	0.0176005
DB07471	0.0174893
DB07926	0.0174658
DB01067	0.017459
DB00698	0.0172674
DB04701	0.0171445
DB01960	0.0170439
DB08862	0.0169953
DB01810	0.0169401
DB08409	0.0168709
DB02054	0.0168679
DB07945	0.016855
DB01393	0.0168186
DB08618	0.0165318
DB00131	0.0163898
DB01319	0.0163875
DB00680	0.0163648
DB01121	0.0163272
DB12455	0.0162873
DB00651	0.0161374
DB04552	0.0161168
DB07026	0.016099
DB00736	0.016086
DB13772	0.0160557
DB01029	0.0159169
DB00514	0.0159035
DB03401	0.015835
DB00327	0.015769
DB00432	0.0157176
DB00459	0.0155826
DB01262	0.0154871
DB01956	0.0154676
DB03602	0.0154478
DB00437	0.0154086
DB00773	0.0153577
DB08394	0.0153415
DB01217	0.0153264
DB03385	0.0151996
DB06262	0.0151735
DB03896	0.015125
DB05295	0.0150693
DB02931	0.0150571
DB01766	0.015046
DB02271	0.0150139
DB01597	0.0148561
DB00995	0.0148222
DB00140	0.0147813
DB02035	0.0147771
DB02097	0.0147766
DB09245	0.0146961
DB00900	0.0146766
DB05885	0.0146696
DB08846	0.0146528
DB01418	0.0146266
DB08860	0.0144809
DB07913	0.0144644
DB07484	0.014329
DB00611	0.0143023
DB02011	0.0142813
DB00277	0.0142466
DB00974	0.0141778
DB00854	0.0141054
DB05812	0.0140002
DB03614	0.0139959
DB02950	0.0138831
DB00913	0.0138778
DB00847	0.0138396
DB01786	0.0138245
DB09087	0.013818
DB01426	0.0138077
DB09059	0.0137951
DB15496	0.0137923
DB01860	0.0137909
DB13257	0.0137666
DB02482	0.013764
DB02750	0.0137496
DB02153	0.0136779
DB03991	0.0136248
DB00362	0.0136002
DB06774	0.0135632
DB04172	0.0135077
DB08881	0.0134552
DB13191	0.0134458
DB01440	0.0134052
DB04599	0.0133356
DB00839	0.0133356
DB00966	0.0132357
DB05786	0.0131444
DB07672	0.0131048
DB11640	0.0130251
DB08604	0.0130031
DB03937	0.0129865
DB12128	0.012961
DB08762	0.0128964
DB08820	0.0128883
DB01009	0.0128667
DB09160	0.0128111
DB08809	0.0127484
DB04256	0.0127465
DB03006	0.0127099
DB00812	0.0126793
DB09285	0.0126566
DB00368	0.0126072
DB03041	0.0125358
DB09283	0.0125291
DB01119	0.0125242
DB04447	0.0124709
DB02569	0.0124472
DB07393	0.0124393
DB00352	0.0124384
DB04237	0.012426
DB02181	0.0123994
DB00554	0.0123573
DB03403	0.0123572
DB07449	0.0123528
DB04132	0.0122695
DB13501	0.0122592
DB07359	0.0122278
DB06212	0.0122164
DB09481	0.0122039
DB00583	0.0120238
DB00917	0.0119939
DB01627	0.0119543
DB02105	0.0119331
DB04685	0.0119245
DB06738	0.011915
DB01116	0.0118989
DB00431	0.0118425
DB03345	0.0118268
DB00436	0.0118018
DB03701	0.0117949
DB00987	0.011776
DB09348	0.0117611
DB09526	0.0117425
DB02854	0.0117225
DB14642	0.0117027
DB00428	0.0115824
DB04027	0.0115809
DB09237	0.0115062
DB01717	0.0114689
DB03793	0.0114644
DB01157	0.0114087
DB03879	0.0113947
DB00365	0.011362
DB02216	0.0113566
DB03467	0.0113045
DB00487	0.0113027
DB01877	0.0112874
DB08082	0.011284
DB00050	0.0112682
DB00932	0.0112601
DB14050	0.0112421
DB12340	0.0111724
DB00224	0.0111571
DB09276	0.0111539
DB04100	0.0111151
DB03130	0.0111139
DB07069	0.0111084
DB13919	0.0110959
DB00702	0.0110739
DB03103	0.0110639
DB01298	0.011051
DB07172	0.0110415
DB00867	0.0110322
DB04521	0.0110281
DB00843	0.0110148
DB00226	0.010963
DB00578	0.010943
DB03971	0.0109288
DB00524	0.0109074
DB04688	0.0108767
DB01099	0.0108646
DB02703	0.0108631
DB03673	0.010784
DB04142	0.010773
DB06851	0.0107247
DB00601	0.0107089
DB03608	0.0106479
DB03861	0.010646
DB06809	0.0106222
DB01251	0.0106123
DB04961	0.0106064
DB08889	0.0105167
DB02266	0.0105045
DB00451	0.0104955
DB00446	0.010399
DB01169	0.0103781
DB04150	0.0103461
DB06951	0.0103329
DB00789	0.0103313
DB13953	0.010281
DB03374	0.0102615
DB14057	0.0102212
DB06987	0.0102078
DB00994	0.0101548
DB08640	0.010145
DB08599	0.0100391
DB02709	0.0100111
DB06594	0.0099722
DB01837	0.00997184
DB02509	0.00989256
DB00586	0.00983371
DB08165	0.00983093
DB00479	0.00978261
DB01744	0.0097757
DB08133	0.00975401
DB03753	0.00972209
DB07583	0.00968201
DB01320	0.00968171
DB01098	0.00964775
DB00945	0.00964201
DB09083	0.00963529
DB01044	0.00958955
DB00853	0.00958917
DB03286	0.00954029
DB00403	0.00951872
DB00343	0.00945898
DB07117	0.00941118
DB02746	0.00938894
DB03058	0.00932406
DB00513	0.0092885
DB00779	0.00927766
DB00193	0.00924173
DB00806	0.00922148
DB01917	0.00921573
DB01355	0.00920678
DB02742	0.00918227
DB04493	0.00916477
DB00495	0.00910027
DB00621	0.009093
DB00825	0.00906896
DB03978	0.0090581
DB02342	0.00901652
DB06210	0.00901001
DB01756	0.00900135
DB04690	0.00893214
DB06290	0.00892653
DB02585	0.00889953
DB03040	0.00888097
DB00646	0.00886663
DB04461	0.00881739
DB00975	0.00881094
DB06510	0.00880782
DB02431	0.00879892
DB00230	0.00877112
DB00909	0.00874502
DB02716	0.00874244
DB00988	0.00874067
DB09288	0.00871521
DB03958	0.00870926
DB02340	0.00870855
DB08751	0.0086623
DB03101	0.00866005
DB14600	0.00865804
DB03483	0.00861114
DB00552	0.00858528
DB09161	0.00856365
DB00978	0.00855659
DB00299	0.00854141
DB01419	0.00853883
DB01232	0.00851477
DB04847	0.00846613
DB01070	0.00845212
DB01283	0.00845198
DB00857	0.00844469
DB03434	0.00844375
DB07795	0.00841813
DB04680	0.008384
DB08313	0.00835322
DB04106	0.00834801
DB02774	0.00833154
DB06282	0.00829355
DB08931	0.00823875
DB01063	0.00822746
DB01609	0.00821633
DB09073	0.00821362
DB00217	0.00821257
DB06804	0.00820882
DB07565	0.00819752
DB13014	0.00819315
DB00213	0.00819303
DB00754	0.00818495
DB00498	0.00817714
DB11059	0.00817024
DB03095	0.00815831
DB00821	0.00815182
DB01137	0.00814673
DB00119	0.00810832
DB00093	0.00810669
DB06292	0.00809545
DB00500	0.00808887
DB01236	0.0080852
DB00321	0.00808382
DB00381	0.00807009
DB00788	0.00806916
DB03323	0.00805367
DB01189	0.00800593
DB03317	0.00797887
DB07958	0.00797277
DB00712	0.00795648
DB00313	0.00793522
DB07351	0.00791587
DB03597	0.00788348
DB00497	0.00787377
DB03310	0.00785671
DB00269	0.0078517
DB00824	0.00784753
DB04343	0.00784485
DB12712	0.00784035
DB00735	0.00781306
DB08276	0.0077966
DB03890	0.00779365
DB04074	0.00777317
DB00507	0.00776479
DB01996	0.00775789
DB06217	0.00773431
DB12418	0.00772853
DB00920	0.00770654
DB03552	0.00769602
DB02008	0.00769545
DB04838	0.00769321
DB02183	0.00766273
DB02110	0.00764367
DB11324	0.00763727
DB02955	0.00763133
DB00503	0.00762116
DB00188	0.00761696
DB11359	0.00760182
DB00211	0.00759569
DB03405	0.00759433
DB13167	0.0075902
DB03664	0.00757443
DB00414	0.0075404
DB00647	0.00751908
DB06202	0.00750692
DB00653	0.00748369
DB01606	0.00747967
DB04109	0.00747263
DB05015	0.00746838
DB03968	0.0074665
DB04454	0.00745195
DB02046	0.0074098
DB12662	0.00739822
DB00360	0.00739013
DB01750	0.00738681
DB04005	0.00738631
DB03661	0.00737665
DB00533	0.00734186
DB01650	0.0073285
DB00426	0.00728749
DB00921	0.00728512
DB09279	0.00724535
DB13168	0.00724149
DB09409	0.00723699
DB02047	0.00721967
DB03479	0.00720556
DB05382	0.00720142
DB07313	0.00719839
DB00135	0.00717836
DB02967	0.00715704
DB09214	0.00714756
DB06894	0.00714748
DB06909	0.0071388
DB07692	0.00710273
DB01579	0.00710189
DB06536	0.00708443
DB01294	0.00707757
DB00333	0.00705832
DB03201	0.00704077
DB13954	0.00702504
DB00943	0.00700732
DB06749	0.00699584
DB07580	0.00698171
DB11757	0.00697992
DB00132	0.0069792
DB03782	0.00697629
DB11217	0.00696098
DB08617	0.00695864
DB04366	0.00694421
DB02884	0.00692927
DB00242	0.00692309
DB01752	0.00689141
DB15694	0.00688172
DB01190	0.00687706
DB09472	0.00687298
DB04736	0.00686487
DB09236	0.00686094
DB04387	0.00685391
DB11699	0.00685093
DB08907	0.00685059
DB00322	0.00685055
DB16019	0.00682575
DB11689	0.00682476
DB15617	0.00682184
DB01211	0.00681721
DB01844	0.0067975
DB08003	0.00679443
DB08527	0.00679301
DB00486	0.00676419
DB06941	0.00676216
DB02530	0.00674819
DB00765	0.0067422
DB03581	0.00672583
DB01118	0.00665527
DB09006	0.00665464
DB11581	0.00662349
DB06772	0.00658993
DB08840	0.0065629
DB00654	0.00649669
DB07784	0.00649269
DB08934	0.00648954
DB02607	0.00648052
DB02900	0.0064798
DB00418	0.00646071
DB07792	0.00644986
DB13036	0.00641032
DB02162	0.00640043
DB04820	0.0063989
DB06414	0.00639529
DB09242	0.00639107
DB06354	0.00638011
DB07691	0.00637753
DB04896	0.00636815
DB01264	0.00636354
DB00405	0.0063618
DB00280	0.00634037
DB00990	0.00632677
DB03708	0.00632509
DB08402	0.00632144
DB07793	0.00628465
DB04166	0.00627996
DB13178	0.00627854
DB01035	0.00627304
DB00194	0.00627083
DB01392	0.00625006
DB03736	0.00624546
DB00704	0.00622616
DB02779	0.00621946
DB00412	0.00618059
DB00444	0.0061673
DB11156	0.00615355
DB15690	0.00614914
DB03202	0.00614627
DB01466	0.00613578
DB01120	0.00613452
DB01600	0.00611704
DB11181	0.00611112
DB11345	0.00610512
DB00919	0.00609265
DB00255	0.00608891
DB06756	0.00608848
DB03283	0.00607718
DB01675	0.00607386
DB04510	0.00606475
DB02292	0.00606053
DB00183	0.00605784
DB00389	0.006046
DB01397	0.00602784
DB04633	0.00602267
DB04982	0.00601164
DB13952	0.00601019
DB01604	0.00599451
DB00308	0.00598971
DB01173	0.00598612
DB14491	0.00598386
DB00964	0.00597851
DB00309	0.00596972
DB02123	0.00596892
DB08614	0.00596682
DB04794	0.0059596
DB01571	0.00595956
DB00502	0.00595089
DB01811	0.00594621
DB06230	0.00594259
DB00993	0.00594161
DB04260	0.00593704
DB00197	0.00593113
DB00445	0.00592492
DB00465	0.00592133
DB00478	0.00591698
DB07545	0.00590566
DB01196	0.00590533
DB02343	0.00590418
DB01172	0.00588709
DB00963	0.00587713
DB01580	0.00587659
DB03619	0.00585849
DB03783	0.00585246
DB01170	0.00583929
DB04560	0.00583566
DB00899	0.00583147
DB08890	0.00582697
DB02652	0.00580657
DB00711	0.0057956
DB01181	0.00579153
DB00179	0.00579126
DB13346	0.00577976
DB09119	0.00576537
DB00949	0.00576526
DB13878	0.00575527
DB02452	0.00574774
DB04834	0.00573934
DB07235	0.00571854
DB06185	0.00569063
DB09231	0.00568872
DB00605	0.00568835
DB02796	0.005673
DB02676	0.00566291
DB00677	0.00565834
DB11148	0.0056369
DB02407	0.00561749
DB07638	0.00561703
DB00936	0.00561205
DB01927	0.00559608
DB01429	0.00558564
DB08078	0.00558261
DB02499	0.00557769
DB08695	0.00557596
DB09093	0.00555814
DB01762	0.00555537
DB08783	0.00553633
DB00733	0.00553282
DB02377	0.00551887
DB03866	0.0055127
DB08388	0.00550579
DB07558	0.00549389
DB07264	0.00547402
DB00915	0.00544392
DB00263	0.00544175
DB04459	0.00541392
DB04585	0.00540881
DB01091	0.00540506
DB01431	0.00539503
DB06739	0.0053819
DB02490	0.00537975
DB13783	0.00537888
DB00784	0.00537425
DB01452	0.00537222
DB00721	0.00532848
DB06729	0.00532473
DB00889	0.00525534
DB02651	0.00525335
DB00137	0.00525167
DB02723	0.00523098
DB04709	0.00522512
DB01129	0.00520448
DB04233	0.00519914
DB01183	0.00519528
DB08765	0.00519201
DB04854	0.00519106
DB01192	0.00518679
DB03635	0.00518456
DB13615	0.00517704
DB02587	0.0051729
DB11827	0.00515136
DB00874	0.00515065
DB07066	0.00513755
DB00763	0.00513479
DB13956	0.00513344
DB07717	0.00510794
DB08954	0.00510582
DB00927	0.00510487
DB06784	0.00508745
DB04250	0.00507896
DB06822	0.00507477
DB07579	0.00506082
DB03801	0.00505621
DB01541	0.0050527
DB07697	0.00504468
DB04234	0.00503421
DB05134	0.00503092
DB05036	0.00502776
DB06626	0.00501938
DB14061	0.00501591
DB02263	0.00501286
DB01622	0.00501108
DB11133	0.00498035
DB03158	0.00497328
DB03106	0.00495864
DB03491	0.00495546
DB00275	0.00494238
DB03575	0.00493905
DB04953	0.0049375
DB01915	0.00493462
DB13940	0.00492026
DB07493	0.00491378
DB04270	0.00491186
DB03250	0.00491128
DB01160	0.0048916
DB11677	0.00488292
DB14501	0.00487639
DB08964	0.0048681
DB04352	0.00486766
DB02740	0.00486711
DB08492	0.0048577
DB07467	0.00485497
DB07903	0.00483873
DB00655	0.00482974
DB00872	0.00482884
DB07091	0.00482752
DB07681	0.00482574
DB04771	0.00482465
DB01093	0.00482165
DB01955	0.00480731
DB00871	0.00480711
DB00907	0.00480057
DB02350	0.00480033
DB12789	0.00480016
DB01819	0.00478385
DB07956	0.00476352
DB06961	0.00473668
DB08561	0.00473262
DB01056	0.00473218
DB00659	0.00472545
DB00928	0.00472416
DB00312	0.00470939
DB04540	0.00470797
DB01165	0.00470436
DB01135	0.00470204
DB00121	0.00469939
DB09201	0.00468848
DB11858	0.00468514
DB09223	0.00467961
DB01247	0.00466883
DB00737	0.00466657
DB00525	0.00466647
DB01835	0.00466609
DB00950	0.0046557
DB00802	0.00465558
DB00344	0.00464967
DB04910	0.0046492
DB00637	0.00464514
DB06515	0.00463922
DB04232	0.00463874
DB01611	0.00463162
DB08658	0.00462866
DB02887	0.00462253
DB14033	0.0046217
DB00898	0.00461012
DB02073	0.00460752
DB01667	0.00460384
DB03132	0.00459411
DB01033	0.00459356
DB03028	0.00459088
DB00297	0.00458936
DB15133	0.00458913
DB00678	0.00458805
DB00532	0.00458468
DB01158	0.00458404
DB06964	0.00457833
DB01061	0.00457831
DB08099	0.00457535
DB00220	0.0045657
DB08737	0.00456165
DB08736	0.00456089
DB04754	0.00455721
DB04474	0.00455261
DB00210	0.00455107
DB00270	0.00454126
DB00643	0.0045356
DB00641	0.00453479
DB01356	0.00453107
DB07298	0.00452699
DB01014	0.00452497
DB08237	0.00452182
DB02852	0.00451989
DB06538	0.00450815
DB06800	0.00449433
DB11100	0.00448873
DB00421	0.00447327
DB03876	0.00445123
DB00561	0.00444807
DB03822	0.0044403
DB08045	0.00443427
DB01075	0.00443388
DB06705	0.00443083
DB03052	0.00442924
DB07807	0.00442895
DB07887	0.00440562
DB00815	0.00437835
DB09216	0.00436828
DB00304	0.00436573
DB08594	0.00435974
DB07755	0.0043518
DB03702	0.00435146
DB00753	0.00433925
DB08350	0.00433692
DB07917	0.00433359
DB00391	0.00432675
DB01942	0.00431293
DB07936	0.00430986
DB01394	0.0043
DB00908	0.00429425
DB01223	0.0042854
DB08039	0.00428389
DB14975	0.00428071
DB04841	0.00426674
DB12007	0.00426036
DB09085	0.00425699
DB07930	0.00424738
DB12267	0.0042453
DB08612	0.00424215
DB00468	0.00424207
DB00914	0.00423746
DB00448	0.00423475
DB11660	0.00423284
DB02179	0.00423233
DB14499	0.00422817
DB06751	0.00422591
DB02640	0.00422508
DB00845	0.00421859
DB12319	0.00421833
DB07517	0.004218
DB01989	0.00419934
DB00744	0.00418919
DB03825	0.00418644
DB06782	0.00418029
DB07546	0.00417101
DB07107	0.00416523
DB01043	0.00416159
DB07534	0.0041602
DB00471	0.00414582
DB07983	0.00413149
DB01073	0.00412951
DB08335	0.00411996
DB04326	0.00411865
DB00454	0.00410435
DB03800	0.00409456
DB07322	0.00409191
DB01764	0.00408861
DB06786	0.00407473
DB01742	0.00407346
DB04821	0.00406977
DB01156	0.00406678
DB00302	0.00405823
DB07670	0.00405799
DB03814	0.00405567
DB09030	0.00405049
DB02671	0.00404448
DB14062	0.0040438
DB00476	0.00403423
DB00962	0.00403154
DB09265	0.00403015
DB06716	0.00402654
DB00323	0.0040256
DB01626	0.00402516
DB08333	0.00402152
DB03067	0.00401061
DB00669	0.00400893
DB02447	0.00399947
DB01977	0.00399716
DB01586	0.00398916
DB13955	0.00398903
DB01155	0.00397949
DB08439	0.00397111
DB00868	0.00396868
DB13061	0.00396149
DB00939	0.00395746
DB00767	0.00394894
DB02685	0.00394795
DB06283	0.00394538
DB12001	0.00394534
DB06718	0.00394125
DB08241	0.00393553
DB09102	0.00393021
DB08249	0.0039256
DB04645	0.00392541
DB00695	0.00392495
DB00452	0.00391598
DB06701	0.0039141
DB07872	0.00390944
DB03609	0.00390831
DB06486	0.00390292
DB01069	0.0039026
DB01025	0.00390112
DB09215	0.00389803
DB11429	0.00389385
DB01349	0.0038919
DB01105	0.00388846
DB08789	0.00388738
DB01076	0.00388224
DB02755	0.00387916
DB08162	0.00386941
DB00772	0.00385478
DB07750	0.00385445
DB01080	0.00384875
DB07616	0.0038475
DB01126	0.00384708
DB02436	0.00384252
DB09027	0.00383137
DB04602	0.00382451
DB04924	0.0038227
DB04186	0.00382027
DB04824	0.00381721
DB04828	0.0038102
DB00644	0.00380145
DB03994	0.00380122
DB14598	0.00380064
DB11328	0.00379134
DB00977	0.00378858
DB12518	0.00378848
DB01931	0.00378718
DB01966	0.00377214
DB06155	0.00377114
DB00705	0.00376553
DB06967	0.00375628
DB00357	0.00375162
DB12831	0.00374696
DB11182	0.00374421
DB06240	0.0037405
DB00668	0.00370593
DB00472	0.00370501
DB11327	0.00370481
DB02404	0.00370102
DB02596	0.00370015
DB00714	0.00369745
DB03218	0.00369462
DB13269	0.00368248
DB00623	0.00367907
DB07816	0.00367184
DB04527	0.00367072
DB00388	0.00366819
DB02857	0.00365761
DB13746	0.00365653
DB15598	0.00365464
DB02395	0.00364126
DB07877	0.00364112
DB06888	0.0036377
DB04760	0.00363572
DB00783	0.003628
DB03615	0.00361848
DB13154	0.00361572
DB07159	0.00361487
DB04331	0.0035994
DB02494	0.00358763
DB02966	0.00358737
DB01411	0.00358604
DB05241	0.00358603
DB00206	0.00358332
DB03393	0.00358107
DB08322	0.00357816
DB01843	0.00357538
DB00911	0.00356946
DB11949	0.00356172
DB09232	0.00356117
DB00973	0.00355655
DB08516	0.00355136
DB00520	0.00354687
DB09209	0.00354178
DB04440	0.00353652
DB06616	0.00353235
DB00752	0.00352901
DB04700	0.00352746
DB03292	0.00352285
DB06725	0.00351836
DB15495	0.00351356
DB01261	0.00350653
DB07834	0.00350321
DB06870	0.00350135
DB09327	0.003499
DB00289	0.0034974
DB07385	0.00349597
DB00173	0.00349382
DB09374	0.00347881
DB01168	0.00347843
DB01177	0.00347314
DB00401	0.00346722
DB00580	0.00346658
DB02205	0.00346507
DB07756	0.00346048
DB01961	0.00344772
DB05668	0.00344622
DB14507	0.00344149
DB08910	0.00343083
DB04842	0.0034258
DB00808	0.00342557
DB12445	0.00342213
DB02999	0.00342176
DB09129	0.0034129
DB00199	0.00340907
DB07908	0.0034075
DB07112	0.00340677
DB04761	0.0034045
DB02079	0.00340309
DB00937	0.00340208
DB04648	0.00339763
DB11672	0.00339453
DB00670	0.00339091
DB11730	0.00339018
DB08643	0.00338831
DB07882	0.00338813
DB00828	0.0033821
DB00377	0.00336864
DB03588	0.00336518
DB02679	0.00336313
DB01059	0.00336198
DB01074	0.00335902
DB03471	0.00335766
DB08072	0.00335759
DB02467	0.00335744
DB02518	0.00334991
DB08899	0.00334975
DB13729	0.00334636
DB07263	0.00334168
DB01535	0.00333558
DB14509	0.00331606
DB04768	0.0033148
DB07205	0.00330238
DB11090	0.00330176
DB01301	0.0032937
DB00694	0.00329354
DB06877	0.00328797
DB01944	0.00328651
DB00778	0.00328057
DB01161	0.00327664
DB06823	0.00327314
DB02347	0.00327154
DB07433	0.00326655
DB00689	0.00326304
DB07963	0.00326094
DB08500	0.00325838
DB08878	0.0032581
DB01628	0.00325186
DB02818	0.00324943
DB09280	0.00324522
DB01085	0.0032386
DB04620	0.00323812
DB03956	0.00322179
DB01228	0.00321884
DB01221	0.00321505
DB08689	0.00321076
DB12670	0.00320874
DB08361	0.00320166
DB01010	0.00320068
DB00877	0.00320009
DB01880	0.00319674
DB06892	0.00319599
DB01430	0.00319063
DB06460	0.00318038
DB01401	0.00317919
DB02027	0.00317667
DB11793	0.00317313
DB01167	0.00317087
DB00228	0.00316546
DB13800	0.00316227
DB04881	0.00316226
DB00697	0.00316057
DB01162	0.00315664
DB03347	0.00315089
DB02994	0.00314741
DB04397	0.00314574
DB01207	0.00314521
DB14502	0.00313119
DB03365	0.00313022
DB03477	0.00312887
DB01892	0.00312596
DB08858	0.00311529
DB07086	0.00311371
DB02010	0.00311297
DB09286	0.00311185
DB00794	0.00311149
DB02472	0.00310507
DB00836	0.00310479
DB09401	0.00309986
DB04216	0.00309848
DB09120	0.00309346
DB03133	0.00308932
DB06480	0.00308587
DB00859	0.0030842
DB01068	0.00307127
DB07540	0.00307032
DB00555	0.00306822
DB09019	0.00306274
DB08140	0.00306243
DB05383	0.00305913
DB01439	0.00305855
DB07194	0.00305693
DB00361	0.00305458
DB06707	0.00305353
DB09211	0.00304455
DB06204	0.00304274
DB00455	0.00304156
DB08385	0.00303777
DB11817	0.00303436
DB00251	0.00303182
DB01346	0.00303114
DB07422	0.00303003
DB07863	0.00302855
DB02635	0.00302793
DB07786	0.00302428
DB13791	0.0030208
DB09297	0.00301871
DB04707	0.00301066
DB01388	0.00300605
DB04892	0.00300479
DB06335	0.00300479
DB00557	0.00299524
DB04759	0.00299454
DB00608	0.0029904
DB00782	0.00298857
DB00849	0.00298425
DB00831	0.00298262
DB00550	0.00297614
DB03187	0.0029744
DB08334	0.00297352
DB00998	0.00297162
DB07270	0.00295758
DB02107	0.00295707
DB14723	0.00294617
DB07900	0.00294217
DB01705	0.00294207
DB08932	0.00294085
DB00755	0.00293924
DB07348	0.00293717
DB00144	0.00292643
DB07833	0.00292363
DB03757	0.00291844
DB00592	0.00291757
DB08503	0.00291652
DB09026	0.00291524
DB00955	0.00291475
DB11071	0.00291357
DB00458	0.00291299
DB00796	0.00291277
DB09229	0.00291205
DB09086	0.00289818
DB03476	0.00289641
DB01692	0.00289516
DB00307	0.00289382
DB00922	0.0028927
DB13963	0.00288698
DB01028	0.00287769
DB00960	0.00285927
DB01026	0.00285743
DB08927	0.0028569
DB12945	0.00285586
DB08520	0.00285309
DB08136	0.00285185
DB00640	0.00284829
DB13876	0.00284699
DB00707	0.00284588
DB07131	0.00284394
DB14514	0.00284344
DB02869	0.00284247
DB00581	0.00284244
DB07077	0.00283668
DB00708	0.00283075
DB02462	0.00282358
DB07461	0.00282334
DB02800	0.00282299
DB06203	0.00281856
DB04757	0.00280417
DB09080	0.00280396
DB02303	0.00280349
DB08126	0.00280348
DB00347	0.00280295
DB02647	0.00280005
DB01103	0.00279853
DB03523	0.00279671
DB04855	0.00279325
DB04800	0.00278997
DB00530	0.00278696
DB08378	0.0027791
DB06991	0.00277711
DB05297	0.00277316
DB02837	0.00277289
DB05087	0.0027706
DB06274	0.00276966
DB02485	0.00276743
DB05246	0.00276359
DB02164	0.00275981
DB04367	0.0027567
DB04197	0.00275612
DB00541	0.00275609
DB07718	0.00275491
DB00864	0.00275228
DB04318	0.00274931
DB04576	0.0027469
DB00878	0.00274509
DB07796	0.0027449
DB00395	0.00273702
DB00568	0.00273175
DB01220	0.00273164
DB00701	0.00272778
DB04933	0.00272662
DB14761	0.00272165
DB11582	0.00272015
DB03305	0.00271894
DB01086	0.00271792
DB07036	0.00271362
DB11430	0.00271254
DB12140	0.00271114
DB03769	0.00270927
DB00837	0.00270711
DB00474	0.00270658
DB02628	0.00270425
DB06698	0.00270336
DB08992	0.00270056
DB13983	0.00269961
DB08896	0.00269886
DB05327	0.00269622
DB07852	0.00268709
DB03226	0.00268709
DB07907	0.00268406
DB07494	0.00268184
DB14067	0.00267828
DB02890	0.00267741
DB07292	0.00267662
DB08880	0.00267619
DB03273	0.0026736
DB00504	0.00267146
DB00419	0.00267121
DB00528	0.00266854
DB06442	0.00266796
DB09282	0.00266102
DB07088	0.00266019
DB02551	0.00265698
DB01567	0.00265574
DB00844	0.00265564
DB03382	0.00265381
DB01748	0.00264861
DB08738	0.00264804
DB01351	0.00264793
DB08788	0.00264427
DB13449	0.00264176
DB01208	0.00264166
DB04218	0.00263925
DB03626	0.00263443
DB01136	0.00263171
DB00869	0.00262951
DB00182	0.00262924
DB12436	0.00262872
DB01019	0.00262057
DB00382	0.00261718
DB11256	0.00261694
DB00610	0.00260858
DB02510	0.00260702
DB05990	0.00260349
DB00531	0.00260205
DB06887	0.00259149
DB07048	0.00258961
DB05316	0.00258276
DB00494	0.00257738
DB06850	0.00257471
DB02076	0.00257406
DB09274	0.00257341
DB06712	0.0025711
DB03127	0.00257072
DB06288	0.00256925
DB00404	0.00256532
DB07045	0.00256433
DB06693	0.00256404
DB03682	0.00256325
DB03754	0.00256311
DB06710	0.0025628
DB00892	0.00255758
DB08601	0.00255257
DB03660	0.00254746
DB09212	0.0025466
DB03456	0.00254339
DB09183	0.00254209
DB00879	0.00254157
DB16351	0.00254067
DB09018	0.0025403
DB02979	0.00253664
DB03686	0.0025341
DB00598	0.002531
DB06868	0.00253061
DB11431	0.00252841
DB02371	0.00252694
DB13762	0.00252534
DB14672	0.00252301
DB04000	0.00252134
DB00758	0.00251817
DB03902	0.0025158
DB07811	0.00251032
DB01553	0.00250943
DB00396	0.00250905
DB08521	0.00250358
DB08020	0.00250352
DB08822	0.00250117
DB08891	0.00249704
DB03940	0.00248895
DB00599	0.00248026
DB08412	0.00247851
DB08480	0.00247693
DB08489	0.00247508
DB05521	0.00246343
DB02689	0.00245608
DB06148	0.00245527
DB01054	0.00245392
DB14046	0.00245312
DB01128	0.00244845
DB02943	0.00244734
DB12458	0.00244407
DB01039	0.00244297
DB01097	0.00244199
DB04795	0.00243738
DB00177	0.00242955
DB12141	0.00242423
DB01595	0.00241493
DB06855	0.00241486
DB01737	0.00241291
DB08173	0.00240796
DB06907	0.00240408
DB13872	0.00240322
DB14635	0.00240223
DB07254	0.00240023
DB09089	0.00239127
DB00482	0.00238883
DB00294	0.00238492
DB04088	0.00238182
DB08174	0.00238077
DB00572	0.0023805
DB14631	0.00238018
DB06856	0.00237887
DB01345	0.0023758
DB07641	0.00237356
DB02014	0.00237299
DB01589	0.00236153
DB11275	0.00235925
DB08302	0.00235388
DB11967	0.00235203
DB06866	0.00235128
DB08170	0.00234399
DB09235	0.00234365
DB14055	0.00233654
DB00027	0.00233623
DB04607	0.00233003
DB00690	0.00232795
DB02458	0.00232654
DB07121	0.00232652
DB04112	0.00232175
DB01902	0.00232104
DB03851	0.00231901
DB04477	0.0023163
DB03314	0.0023158
DB03981	0.00230577
DB01166	0.00230506
DB07835	0.00230505
DB00181	0.00230246
DB13609	0.0023019
DB01520	0.00229902
DB02479	0.00229572
DB01818	0.00229103
DB06634	0.00229024
DB09256	0.00228671
DB08153	0.00228654
DB02196	0.00228621
DB03448	0.00228117
DB01263	0.00227746
DB00848	0.00227589
DB15643	0.00227262
DB09097	0.00227254
DB06174	0.00227181
DB07964	0.00226384
DB04559	0.00226174
DB03907	0.00226142
DB01425	0.0022604
DB06728	0.00225876
DB04152	0.00225616
DB04129	0.00225486
DB05057	0.00225257
DB03394	0.00225153
DB03963	0.00224744
DB14840	0.00224696
DB01854	0.00224482
DB02727	0.00224188
DB01096	0.00224178
DB02983	0.00223968
DB07622	0.00223924
DB00526	0.00223911
DB01037	0.00223885
DB01629	0.00223396
DB00007	0.00223067
DB02589	0.00222962
DB11937	0.00222892
DB06936	0.00222825
DB00080	0.00222203
DB08831	0.00221997
DB02020	0.00221983
DB04883	0.0022163
DB08918	0.00221512
DB09064	0.00221209
DB08883	0.00220883
DB01127	0.00220673
DB03243	0.0022062
DB00205	0.00220531
DB03566	0.0022028
DB01206	0.00219534
DB07070	0.00219485
DB00835	0.00219271
DB00505	0.00219266
DB14007	0.00219063
DB01352	0.0021873
DB09239	0.00218421
DB01195	0.00217834
DB02161	0.00217827
DB04417	0.00217642
DB00863	0.0021754
DB08826	0.00217391
DB01205	0.00217021
DB06969	0.00216876
DB08132	0.00216065
DB02115	0.00215769
DB08370	0.00215161
DB05232	0.00214944
DB11577	0.00214587
DB06190	0.00214407
DB01608	0.00214242
DB06736	0.00214204
DB03845	0.00214126
DB01101	0.00213551
DB07746	0.00213315
DB00470	0.00213047
DB09166	0.00212629
DB08283	0.00212614
DB14596	0.00212599
DB05351	0.00212547
DB04743	0.00212434
DB00416	0.002123
DB01218	0.00211216
DB11703	0.00211158
DB04044	0.00211145
DB08755	0.00210981
DB01131	0.00210288
DB03056	0.0020976
DB01265	0.00209694
DB11774	0.00209188
DB07812	0.00209155
DB07693	0.00208673
DB01558	0.00208454
DB00439	0.00208216
DB00926	0.00207736
DB01438	0.00207633
DB05790	0.00207058
DB00624	0.00207047
DB02988	0.00206807
DB12582	0.00206771
DB02143	0.00206671
DB07719	0.00206448
DB02131	0.00206389
DB03731	0.00206287
DB09363	0.00205449
DB05420	0.00205345
DB13823	0.00205342
DB00830	0.0020501
DB04574	0.00204656
DB00897	0.00204442
DB03240	0.00203959
DB01115	0.00203365
DB02367	0.00203222
DB07870	0.00202938
DB02345	0.0020278
DB08872	0.0020275
DB08210	0.00202546
DB00762	0.00201983
DB09296	0.00201949
DB07849	0.00201798
DB07785	0.00201287
DB07739	0.00201215
DB08065	0.00201189
DB03397	0.00201088
DB03012	0.00201043
DB03048	0.00201001
DB00162	0.00200026
DB00457	0.00199998
DB07455	0.00199989
DB01483	0.00199842
DB02773	0.00199651
DB03376	0.00199337
DB08830	0.001993
DB00349	0.00199293
DB05137	0.00198852
DB00356	0.00198832
DB02860	0.00198666
DB01511	0.00198662
DB02435	0.00198504
DB13345	0.0019818
DB03892	0.00197911
DB08221	0.00197585
DB04105	0.00197485
DB02459	0.00197468
DB04926	0.00197464
DB00427	0.001974
DB01919	0.00196931
DB02719	0.00196923
DB01188	0.00196684
DB03326	0.00196642
DB09143	0.00196615
DB07749	0.00196462
DB13530	0.00196294
DB00827	0.0019623
DB05494	0.00195109
DB02354	0.00195081
DB07441	0.0019497
DB02103	0.00194386
DB14018	0.0019435
DB02848	0.00194202
DB08903	0.00193799
DB06845	0.00193794
DB04327	0.0019379
DB03333	0.00193689
DB00617	0.00193476
DB01200	0.00193407
DB00842	0.00193346
DB07400	0.00193244
DB07660	0.00193173
DB12093	0.0019312
DB11770	0.00193101
DB06228	0.00193098
DB00287	0.0019298
DB00477	0.00192852
DB04636	0.00192774
DB06865	0.00192684
DB02498	0.00192379
DB04948	0.00192197
DB00946	0.0019188
DB04672	0.00191803
DB11274	0.00191099
DB07701	0.00190751
DB08043	0.00190607
DB01933	0.00190607
DB01215	0.0018969
DB06803	0.00189665
DB05676	0.00189553
DB07539	0.00189432
DB00371	0.00189322
[truncated: 1,947 more rows]

## Sheet: COVID-19(P68104)
Table 4: The complete prediction scores
Drug	Score
DB09130	0.971146
DB14533	0.955809
DB00157	0.939176
DB00201	0.899879
DB03147	0.870067
DB12010	0.866878
DB01593	0.860585
DB14487	0.860394
DB12695	0.832152
DB00143	0.725872
DB12965	0.700228
DB00570	0.685968
DB00273	0.528432
DB04315	0.521879
DB11638	0.479181
DB08818	0.426747
DB09221	0.379654
DB09283	0.347611
DB14001	0.336303
DB00144	0.334998
DB04530	0.309807
DB14011	0.298159
DB03247	0.2329
DB11348	0.218353
DB04464	0.202763
DB00131	0.20213
DB01236	0.197104
DB09061	0.193997
DB03017	0.18015
DB00997	0.168763
DB14002	0.162909
DB01138	0.152847
DB03461	0.148092
DB01136	0.147836
DB00975	0.144303
DB09272	0.131256
DB03496	0.13118
DB00637	0.130359
DB00698	0.126723
DB00898	0.124206
DB00114	0.118997
DB02709	0.114505
DB00132	0.1112
DB00163	0.10954
DB01375	0.104858
DB00145	0.104816
DB00755	0.104404
DB01118	0.0996292
DB06290	0.0972027
DB00795	0.0947385
DB09449	0.0924065
DB01026	0.0912267
DB09498	0.0878539
DB00945	0.0865199
DB08814	0.0846365
DB01189	0.0846042
DB11093	0.0837909
DB14003	0.0820661
DB09479	0.0808139
DB08231	0.0802642
DB06751	0.0751974
DB09568	0.0745133
DB02379	0.0739695
DB00277	0.0724149
DB01914	0.0722733
DB00313	0.0717501
DB13929	0.0704463
DB01159	0.0690792
DB14481	0.068838
DB02659	0.0669694
DB00428	0.0653205
DB01466	0.0603074
DB01497	0.0597546
DB04540	0.058866
DB01016	0.0575686
DB01927	0.05668
DB01074	0.0564593
DB00831	0.0533159
DB06207	0.0521833
DB00518	0.0519945
DB00142	0.0503527
DB01173	0.0493215
DB00151	0.0490239
DB11757	0.0481603
DB01440	0.046612
DB09059	0.0446115
DB09213	0.0441824
DB00709	0.0437225
DB01050	0.0417341
DB01645	0.0415733
DB08931	0.0412918
DB00920	0.041226
DB01254	0.0407621
DB06894	0.0402501
DB01162	0.0401945
DB06616	0.0401833
DB01282	0.0399338
DB00753	0.0382158
DB09231	0.0375073
DB01248	0.0369645
DB01039	0.0368664
DB01143	0.036856
DB09276	0.0366647
DB00381	0.0359298
DB00316	0.0357718
DB03366	0.0357677
DB00162	0.0357635
DB01017	0.035585
DB11148	0.0346305
DB11886	0.0343811
DB00909	0.0340338
DB00116	0.0333352
DB00328	0.0330278
DB00206	0.0325646
DB14642	0.0324328
DB09237	0.0321034
DB08860	0.0317368
DB00173	0.0316154
DB00093	0.0315981
DB00602	0.0309852
DB09038	0.0305681
DB00651	0.0293414
DB02115	0.0288195
DB00126	0.0285652
DB00675	0.0285562
DB00170	0.028231
DB00183	0.0280592
DB15233	0.0280555
DB02395	0.0280429
DB08907	0.0280316
DB00526	0.0279875
DB11986	0.0279662
DB03255	0.027594
DB00321	0.0274449
DB08846	0.0271062
DB00130	0.0267142
DB05015	0.0266162
DB00786	0.0261874
DB00740	0.0259129
DB01369	0.0254951
DB04272	0.0249218
DB04953	0.0249213
DB11672	0.0242363
DB00653	0.0233374
DB06201	0.0232909
DB00825	0.0231779
DB01213	0.0230666
DB06155	0.0228337
DB00606	0.0227857
DB05018	0.0224974
DB01373	0.0223995
DB08881	0.0223525
DB01942	0.0222694
DB00515	0.0221211
DB05885	0.0221099
DB01032	0.0217016
DB01028	0.0216565
DB03814	0.0214861
DB00615	0.0213665
DB09374	0.021042
DB00120	0.0206976
DB00583	0.0206591
DB04447	0.0205691
DB03626	0.0203634
DB11827	0.0202894
DB00139	0.0199478
DB00295	0.0195475
DB00586	0.0194444
DB06151	0.0193384
DB01023	0.019174
DB00852	0.019162
DB01229	0.0189529
DB06510	0.0189073
DB01548	0.0185265
DB01125	0.0182483
DB00845	0.0180893
DB04216	0.0179079
DB01022	0.0177947
DB00202	0.0175455
DB00958	0.0174831
DB05928	0.0173866
DB08804	0.0172218
DB09236	0.0170954
DB04147	0.0169859
DB09282	0.0168004
DB01015	0.0167988
DB01174	0.0167382
DB01580	0.016526
DB00486	0.0165195
DB08840	0.0165075
DB01117	0.0165068
DB04419	0.0164411
DB00242	0.0163252
DB09161	0.0161927
DB08912	0.0160928
DB06210	0.0160465
DB01094	0.0160267
DB08604	0.0160132
DB00448	0.0159941
DB00721	0.0159094
DB00877	0.015794
DB01169	0.0157836
DB00773	0.0154149
DB01121	0.0153761
DB06626	0.0153293
DB09460	0.0151752
DB05382	0.0150766
DB00772	0.0149966
DB00251	0.0149705
DB00610	0.0147827
DB00165	0.0145465
DB06486	0.0144611
DB00960	0.0144283
DB01009	0.0143499
DB01165	0.0143102
DB08838	0.0141985
DB01196	0.0141337
DB00718	0.0141263
DB00973	0.0140758
DB00541	0.0140382
DB01110	0.0139674
DB08496	0.0139199
DB01095	0.0138566
DB01411	0.0137467
DB00227	0.0136941
DB00876	0.0136787
DB01917	0.0136038
DB00536	0.0136011
DB00459	0.0135198
DB00439	0.0135145
DB01586	0.0134982
DB01220	0.013492
DB00175	0.0134416
DB00977	0.0131932
DB00674	0.0131844
DB09229	0.013179
DB09096	0.0131383
DB01667	0.0130395
DB00345	0.0130338
DB08896	0.0129431
DB05241	0.0128982
DB00237	0.0128785
DB00270	0.0127098
DB13125	0.0125905
DB01129	0.0125531
DB09073	0.0124277
DB11590	0.0123924
DB00608	0.0122936
DB01565	0.012234
DB01244	0.0122224
DB00913	0.0121228
DB01202	0.0120702
DB02703	0.0120142
DB00470	0.0119937
DB00127	0.0119136
DB00776	0.0118758
DB00128	0.0118597
DB00514	0.0118226
DB00787	0.0118169
DB01065	0.0117961
DB00331	0.0117214
DB00446	0.0116996
DB01611	0.0115849
DB00257	0.0115756
DB06654	0.0115593
DB06480	0.0115398
DB03408	0.0112556
DB01234	0.0112098
DB00179	0.0111623
DB03904	0.0111411
DB01392	0.0110239
DB00996	0.0109675
DB13269	0.0108695
DB01296	0.0107927
DB09288	0.010741
DB01264	0.01073
DB12141	0.0107279
DB09279	0.0107157
DB00158	0.0106997
DB00502	0.0106927
DB03635	0.010636
DB00119	0.0106225
DB00737	0.0106081
DB06176	0.0105988
DB04786	0.0105465
DB08954	0.0103123
DB00207	0.0102775
DB04048	0.0102464
DB00993	0.0102136
DB01218	0.010148
DB00617	0.010097
DB06603	0.0100112
DB08342	0.00996463
DB07385	0.00988934
DB03867	0.00981554
DB01044	0.00979776
DB00254	0.0097548
DB12267	0.00973178
DB09235	0.00970506
DB05812	0.00969657
DB00978	0.00956046
DB15598	0.00950185
DB01103	0.00949107
DB13749	0.0094362
DB00549	0.00937258
DB02638	0.00935565
DB01752	0.00929473
DB01223	0.00914541
DB00806	0.0091416
DB09183	0.0091405
DB01203	0.00910174
DB03467	0.00906574
DB06292	0.00902788
DB00582	0.00899277
DB01609	0.00894808
DB02767	0.00880889
DB09232	0.00880039
DB00466	0.00879429
DB13746	0.00876677
DB00523	0.00875696
DB06589	0.00873541
DB00611	0.0087187
DB00868	0.00867831
DB00836	0.00866981
DB00568	0.00862537
DB08794	0.00860692
DB00435	0.00858945
DB01092	0.00857824
DB09078	0.00857505
DB01098	0.00855644
DB01069	0.00854963
DB01115	0.00854789
DB14513	0.008528
DB04855	0.00851313
DB00414	0.00851163
DB01167	0.00849349
DB00640	0.0084799
DB00704	0.00847768
DB01181	0.00846765
DB00749	0.00846489
DB00641	0.00845279
DB00659	0.00844868
DB04838	0.00840893
DB00197	0.00837086
DB00839	0.00833626
DB01744	0.00830353
DB00213	0.00829893
DB02955	0.00827942
DB00618	0.00826932
DB11689	0.00826702
DB06202	0.00824645
DB04725	0.00823747
DB00333	0.00823019
DB06212	0.00819152
DB00854	0.0081745
DB00160	0.00815975
DB04522	0.00815073
DB03310	0.00813609
DB00200	0.00812427
DB00701	0.00812235
DB02234	0.00809689
DB03977	0.00807451
DB09238	0.00803939
DB00228	0.00803842
DB00714	0.00803123
DB01452	0.00800685
DB00631	0.00799953
DB11823	0.00798225
DB00621	0.00796973
DB00871	0.00796889
DB09401	0.00795424
DB00198	0.00787841
DB12278	0.00787479
DB00252	0.00784495
DB01154	0.00782659
DB00472	0.00779562
DB00401	0.00779323
DB06741	0.00778002
DB02142	0.00776927
DB05676	0.00776489
DB00780	0.00773941
DB00276	0.00772586
DB01127	0.00772528
DB05521	0.00771995
DB07931	0.00771539
DB01418	0.00767163
DB04224	0.00759566
DB06414	0.00757485
DB00167	0.00752493
DB04701	0.00748546
DB00138	0.00745442
DB08385	0.00743034
DB03101	0.00739994
DB00393	0.00733246
DB00914	0.00733186
DB00697	0.00730046
DB00327	0.00727537
DB05036	0.00727227
DB00980	0.00726622
DB07954	0.0072551
DB14033	0.00725452
DB14502	0.00724668
DB08933	0.0071863
DB00193	0.0071679
DB09139	0.00713091
DB00390	0.00711643
DB00533	0.00709863
DB02080	0.00707416
DB04690	0.00706369
DB01020	0.00704639
DB04771	0.00703666
DB05383	0.00702788
DB01059	0.0069827
DB00600	0.0069808
DB00857	0.00697068
DB06230	0.00696309
DB01041	0.00695455
DB00355	0.0069275
DB06154	0.00690407
DB00348	0.00685226
DB15133	0.00685095
DB07872	0.00684899
DB11127	0.00684569
DB00956	0.00680128
DB05232	0.00675644
DB11090	0.00675326
DB13919	0.00674526
DB09212	0.00673041
DB00921	0.00672551
DB06185	0.00672486
DB11943	0.00668395
DB00152	0.0066633
DB01208	0.00665735
DB00899	0.00663853
DB00177	0.00661375
DB09245	0.00661337
DB01349	0.00661063
DB08855	0.00656252
DB02077	0.00654439
DB01168	0.00653026
DB00308	0.00649106
DB01388	0.00648773
DB00467	0.00647726
DB01054	0.0064274
DB00491	0.00639636
DB01232	0.00638899
DB00820	0.00637807
DB14499	0.00637777
DB00763	0.00637522
DB06228	0.00635841
DB00513	0.00635092
DB04260	0.00634856
DB00133	0.00633244
DB00592	0.00633116
DB00665	0.00631587
DB00966	0.00628643
DB00563	0.00627949
DB12340	0.00627207
DB08824	0.00626858
DB07714	0.00625
DB13154	0.00622562
DB00872	0.00619571
DB14055	0.00617741
DB00286	0.00615855
DB14723	0.00615762
DB06283	0.00612408
DB00833	0.00611038
DB00788	0.0060992
DB07393	0.00607416
DB01320	0.00607374
DB01043	0.00597093
DB00678	0.00596783
DB00636	0.0059486
DB00647	0.0059373
DB00544	0.00592838
DB00451	0.00591431
DB00561	0.00590985
DB00487	0.00590325
DB01431	0.00588834
DB00497	0.00588296
DB11134	0.00587608
DB00338	0.00586929
DB00365	0.0058593
DB02553	0.00585532
DB01892	0.00581568
DB06822	0.00579882
DB04824	0.00578109
DB01280	0.00577334
DB00134	0.0057589
DB00141	0.00575482
DB00694	0.00575366
DB00802	0.00575246
DB03783	0.00574553
DB13014	0.00573484
DB00182	0.00572952
DB08039	0.00572061
DB00210	0.00569804
DB00312	0.00569379
DB00398	0.00568427
DB01158	0.00568094
DB02746	0.00564966
DB00853	0.00563787
DB00343	0.00562608
DB01433	0.00561015
DB01192	0.00559939
DB00532	0.00558917
DB00310	0.00557966
DB06800	0.00556691
DB14050	0.0055596
DB00412	0.00555714
DB01048	0.00555447
DB02783	0.00551558
DB03937	0.00550562
DB09209	0.00546856
DB00622	0.00545686
DB06712	0.00545665
DB00808	0.00545608
DB00149	0.00544675
DB00199	0.00544104
DB00669	0.00543827
DB02123	0.00543351
DB08833	0.00540403
DB00824	0.00540138
DB00123	0.00539249
DB04924	0.00539225
DB00217	0.00538326
DB09048	0.00536531
DB00361	0.00533482
DB01025	0.00532822
DB02745	0.00531865
DB11345	0.00531738
DB00137	0.0053142
DB00190	0.00525897
DB08492	0.00523747
DB00091	0.00523362
DB06515	0.00520942
DB11577	0.00520472
DB03940	0.00520082
DB12712	0.0051625
DB03608	0.00515659
DB00627	0.00511573
DB06409	0.00508989
DB00509	0.00503702
DB06757	0.00502889
DB06705	0.0050202
DB00708	0.0050004
DB06693	0.00499951
DB00605	0.00497791
DB14649	0.00497131
DB00964	0.00495246
DB00204	0.0049455
DB09241	0.00492747
DB09198	0.00492337
DB11949	0.00489344
DB11273	0.00485009
DB04436	0.00484523
DB14635	0.00484101
DB04100	0.00483469
DB00520	0.00482932
DB08820	0.00482705
DB04920	0.00482497
DB09085	0.00481487
DB01217	0.00480341
DB11915	0.00479528
DB05667	0.00479423
DB04898	0.00478013
DB00784	0.00477292
DB01319	0.00476801
DB03127	0.00473012
DB00525	0.0047296
DB00557	0.0047274
DB15690	0.00472006
DB01037	0.00470917
DB04881	0.00470755
DB00255	0.00469113
DB00812	0.00468854
DB13953	0.00468659
DB15822	0.00467506
DB00437	0.0046385
DB00161	0.00462667
DB01571	0.00461416
DB03345	0.00460989
DB00550	0.00459951
DB09296	0.00458897
DB05541	0.00458875
DB02342	0.00455365
DB11820	0.00455203
DB04557	0.00454287
DB00907	0.00453306
DB08858	0.00453108
DB00185	0.00451971
DB00405	0.00451806
DB02509	0.00450229
DB00604	0.00449704
DB01429	0.00447631
DB11967	0.00446424
DB04871	0.00446361
DB04137	0.00446096
DB11254	0.00445954
DB01190	0.00445798
DB00677	0.00445386
DB00444	0.00445244
DB11581	0.00443947
DB00916	0.0044269
DB09274	0.00440795
DB11133	0.00440708
DB04854	0.00438512
DB00531	0.00437317
DB09079	0.00435568
DB00436	0.00435071
DB00294	0.0043468
DB03825	0.00434406
DB03978	0.00434172
DB00230	0.00433773
DB01177	0.00433404
DB03963	0.00431564
DB01206	0.00429552
DB03401	0.00428261
DB03575	0.00427907
DB12831	0.00427514
DB09089	0.00426837
DB01178	0.00425628
DB00356	0.00425329
DB00454	0.00423634
DB00421	0.00423616
DB06772	0.00423526
DB00489	0.00422425
DB00619	0.00422258
DB00226	0.00419845
DB08439	0.00419557
DB03619	0.00416395
DB09028	0.00415824
DB00869	0.00415716
DB03602	0.00415413
DB00290	0.00414986
DB01141	0.00411956
DB00926	0.00410653
DB00362	0.00409421
DB00323	0.00409045
DB00962	0.00409012
DB00564	0.00408907
DB12151	0.00408369
DB09409	0.00407603
DB04299	0.00407205
DB04892	0.00406997
DB01367	0.00406827
DB04348	0.004066
DB04109	0.00406206
DB00129	0.00405809
DB01247	0.00404856
DB00815	0.00403829
DB01106	0.00403132
DB00861	0.00402259
DB06716	0.00401153
DB00104	0.00400633
DB04842	0.00400373
DB06738	0.00399986
DB12783	0.00399953
DB13878	0.0039965
DB03796	0.00399533
DB01241	0.0039807
DB00249	0.00397721
DB14975	0.00397217
DB00125	0.0039699
DB04821	0.00395734
DB08880	0.00395648
DB00750	0.00393489
DB09285	0.00392183
DB00917	0.0039151
DB11091	0.00391276
DB00391	0.00391117
DB09117	0.00390816
DB09160	0.00390637
DB01128	0.00389435
DB13956	0.00387664
DB02585	0.00386949
DB09286	0.00386585
DB13783	0.00386181
DB01812	0.00385048
DB09502	0.00384323
DB13954	0.00384037
DB12458	0.00383567
DB04599	0.00382691
DB06936	0.00381991
DB00293	0.00379596
DB08883	0.00378043
DB04400	0.003778
DB01183	0.00377704
DB13615	0.0037707
DB05327	0.00376752
DB11181	0.00376513
DB01155	0.00376449
DB00503	0.00375747
DB11324	0.00375337
DB06217	0.00374045
DB01113	0.00373709
DB07670	0.00372423
DB00738	0.00372367
DB09120	0.00372023
DB01182	0.00370811
DB00736	0.00370668
DB00289	0.00369779
DB00692	0.00369692
DB13609	0.00369147
DB14761	0.00368811
DB07692	0.00367624
DB00224	0.00366826
DB04841	0.00365729
DB01211	0.00365061
DB00828	0.00364383
DB09087	0.00363831
DB04444	0.00363682
DB03615	0.00363504
DB00494	0.00363132
DB07756	0.00362731
DB03889	0.0036162
DB12582	0.00357239
DB00912	0.00357179
DB01261	0.00356385
DB01421	0.00355654
DB06694	0.00355629
DB14067	0.00354425
DB11614	0.00353066
DB13345	0.00352729
DB00455	0.00352643
DB01268	0.00351883
DB00498	0.0035101
DB00456	0.00350521
DB00843	0.00350382
DB01201	0.0035016
DB09297	0.00349145
DB01628	0.00348872
DB02377	0.00348662
DB01393	0.00348516
DB02272	0.00346241
DB12191	0.00346101
DB01535	0.00344672
DB09006	0.00343834
DB00468	0.00343793
DB00754	0.00343751
DB09102	0.00343373
DB06335	0.00340736
DB12455	0.00340546
DB00379	0.00340049
DB09299	0.00339249
DB00192	0.0033916
DB00670	0.00338964
DB06941	0.00338857
DB01195	0.00338235
DB12598	0.00338159
DB06190	0.00337811
DB08618	0.00337809
DB06460	0.00337641
DB00344	0.00337459
DB04106	0.00336794
DB00744	0.00336774
DB01104	0.00335929
DB01161	0.00335868
DB00889	0.00335469
DB01599	0.00335321
DB02796	0.00335061
DB04844	0.00334305
DB06928	0.0033423
DB00819	0.00332631
DB00969	0.00332079
DB04879	0.00331207
DB00342	0.0033082
DB01073	0.00330744
DB01011	0.0033042
DB11397	0.00330202
DB00396	0.0033018
DB00302	0.0033004
DB12483	0.00330013
DB06594	0.00329154
DB08910	0.00329112
DB00478	0.00326329
DB01332	0.00326275
DB01252	0.00326228
DB07638	0.00325747
DB01021	0.00324881
DB01087	0.0032471
DB00512	0.00324519
DB00147	0.00324124
DB00623	0.00324124
DB11640	0.00323994
DB04560	0.0032361
DB05246	0.0032287
DB01751	0.00321212
DB00191	0.00320926
DB02263	0.00320246
DB00350	0.00320042
DB00927	0.00319281
DB09080	0.00319117
DB01956	0.00318921
DB03839	0.00318758
DB01766	0.00318032
DB01116	0.0031799
DB04478	0.00317601
DB03056	0.00317279
DB04977	0.00317082
DB03929	0.00316308
DB00937	0.00316297
DB09031	0.00315595
DB00762	0.00315112
DB09020	0.00314934
DB06770	0.00314504
DB00634	0.00314196
DB00657	0.00313485
DB00495	0.00313192
DB00580	0.00312318
DB04539	0.00311225
DB03132	0.00311092
DB01176	0.00310837
DB00360	0.00310814
DB04930	0.00310726
DB00976	0.00310676
DB08174	0.0031067
DB01008	0.00310321
DB13952	0.00309061
DB01010	0.00307857
DB00275	0.00307143
DB00330	0.00306667
DB01105	0.00306506
DB02054	0.00306373
DB12001	0.00306349
DB15035	0.00306276
DB00122	0.00305731
DB01355	0.00304432
DB01299	0.00302399
DB06403	0.00302281
DB06634	0.00302248
DB00813	0.00301774
DB00359	0.00301629
DB06697	0.00300948
DB07705	0.00300542
DB02093	0.00300472
DB11641	0.00300327
DB04957	0.00299966
DB08173	0.00299672
DB02462	0.00299612
DB03707	0.0029948
DB04552	0.00298677
DB13155	0.00298655
DB00759	0.00298626
DB06413	0.00298382
DB13772	0.00298277
DB00504	0.00298238
DB00922	0.00298182
DB00156	0.00297692
DB11077	0.00297681
DB01153	0.00297558
DB00347	0.00297308
DB03107	0.00297294
DB00783	0.0029688
DB09348	0.00296682
DB05351	0.00296018
DB06243	0.00295964
DB01597	0.00295101
DB00482	0.00294117
DB03283	0.00293428
DB00982	0.00293277
DB00655	0.00293036
DB01579	0.00292641
DB00476	0.0029219
DB00957	0.00291833
DB09027	0.00291401
DB00501	0.00290904
DB00579	0.00290525
DB07849	0.00289586
DB00377	0.00289425
DB11774	0.00289394
DB01705	0.00288519
DB01915	0.00288269
DB01070	0.00287411
DB04834	0.00287166
DB12670	0.00287155
DB07186	0.00286158
DB09240	0.00286062
DB01626	0.00285934
DB00688	0.00285893
DB13955	0.00285624
DB13873	0.00285193
DB01931	0.00285109
DB02499	0.00284629
DB09076	0.00284598
DB00335	0.00284155
DB09363	0.00283846
DB12436	0.00283622
DB00598	0.0028347
DB00480	0.00282302
DB01067	0.00282044
DB14498	0.00280409
DB14840	0.00280235
DB02073	0.00280078
DB01076	0.00279224
DB09242	0.0027917
DB06401	0.00278503
DB02723	0.00278298
DB00458	0.00277857
DB01246	0.00277797
DB06595	0.00277766
DB00184	0.00277722
DB00842	0.00276985
DB01439	0.00276268
DB06782	0.00275864
DB00995	0.00275794
DB00307	0.00275394
DB00961	0.00274217
DB11952	0.00274096
DB00841	0.00273921
DB00269	0.00273821
DB00814	0.00273663
DB04982	0.00273487
DB06448	0.00273123
DB00682	0.00272485
DB00572	0.00272334
DB01541	0.00272333
DB00256	0.00271239
DB02527	0.00271221
DB02485	0.00270939
DB00865	0.00270678
DB02383	0.00269845
DB00699	0.00269699
DB00661	0.00269016
DB14019	0.00269013
DB04868	0.00268204
DB11677	0.0026765
DB01188	0.00267538
DB11699	0.00267495
DB00599	0.00266656
DB02095	0.00266221
DB06739	0.00265579
DB01615	0.00265344
DB03553	0.00265302
DB07036	0.00265226
DB02596	0.00265219
DB12245	0.0026445
DB00943	0.00264006
DB06406	0.00263422
DB00528	0.00263335
DB01590	0.00263319
DB06707	0.00263087
DB06587	0.00262754
DB01437	0.00262498
DB01051	0.00262486
DB07768	0.00262308
DB01327	0.00262282
DB04910	0.00261979
DB09026	0.00261034
DB00505	0.00260766
DB01071	0.00260172
DB00196	0.00259455
DB01644	0.00259288
DB00422	0.00258995
DB04794	0.00258934
DB03861	0.00257995
DB00539	0.00257863
DB03328	0.00257213
DB13261	0.00256355
DB01321	0.00256249
DB00150	0.00256233
DB08020	0.00256013
DB00834	0.00255765
DB11059	0.00255043
DB02303	0.00254747
DB00280	0.00254115
DB04307	0.00254088
DB01034	0.00253927
DB00613	0.00253889
DB11752	0.00253787
DB13940	0.00253694
DB03637	0.0025363
DB00782	0.00253449
DB01231	0.00253255
DB00719	0.00252782
DB01099	0.00251992
DB00935	0.00251759
DB05137	0.00251337
DB08736	0.00251217
DB01123	0.00251008
DB02079	0.00250939
DB01075	0.00250519
DB00932	0.0025035
DB07720	0.0025002
DB13136	0.00249468
DB00690	0.00249204
DB00537	0.00248876
DB01435	0.00248363
DB06641	0.0024796
DB06728	0.002479
DB08826	0.00247483
DB00603	0.00246808
DB12978	0.00246515
DB06147	0.00246288
DB08911	0.0024565
DB01294	0.00245584
DB09118	0.0024552
DB16351	0.00245437
DB08624	0.00245317
DB00311	0.00245066
DB00301	0.00245052
DB06174	0.00244631
DB13174	0.00244473
DB04235	0.00244226
DB00901	0.00243934
DB14631	0.00243496
DB01239	0.00243456
DB12163	0.00243444
DB05205	0.00243291
DB00874	0.002432
DB00590	0.00242733
DB00915	0.0024265
DB13944	0.00242311
DB00281	0.00241938
DB00652	0.00241903
DB00811	0.00241426
DB01170	0.00241248
DB00309	0.00240611
DB01786	0.00240289
DB06204	0.00239329
DB00680	0.00239042
DB04803	0.00238811
DB12212	0.00238638
DB06274	0.00238636
DB01394	0.00238425
DB13257	0.00238091
DB00595	0.00237882
DB01627	0.00237497
DB11730	0.00237281
DB00765	0.00237125
DB02371	0.00237113
DB01426	0.00237039
DB13876	0.00236962
DB14064	0.00236863
DB15091	0.00236791
DB00778	0.00236709
DB06677	0.00236668
DB07930	0.00236651
DB06689	0.00236545
DB08735	0.00236148
DB04883	0.00236069
DB11431	0.00235319
DB00752	0.00234888
DB11869	0.0023451
DB08737	0.00234326
DB00946	0.00234025
DB03040	0.00233668
DB13823	0.00233236
DB07277	0.00232752
DB01024	0.0023265
DB00947	0.00232433
DB00988	0.00232417
DB01078	0.0023231
DB09054	0.00232289
DB01148	0.00232286
DB02854	0.00231922
DB11386	0.00231131
DB03609	0.00231078
DB00689	0.00230792
DB00474	0.00230698
DB00555	0.00230359
DB06914	0.00230271
DB00863	0.00230038
DB00358	0.0022995
DB01650	0.00229741
DB01746	0.002295
DB00968	0.00229203
DB01291	0.00229084
DB03754	0.00228745
DB02857	0.00227898
DB04820	0.00227307
DB08249	0.00227053
DB00646	0.00226728
DB04674	0.00226416
DB00535	0.00225177
DB04789	0.0022494
DB13168	0.00224482
DB04468	0.0022414
DB01686	0.00223948
DB00918	0.00223936
DB01427	0.00223498
DB00850	0.00223281
DB00418	0.00223171
DB02010	0.0022303
DB00818	0.00222616
DB12923	0.00222308
DB00176	0.00221903
DB01844	0.00221872
DB07080	0.00221872
DB11791	0.00221712
DB00239	0.00221669
DB02266	0.0022152
DB11652	0.00220998
DB13520	0.0022093
DB00799	0.00220763
DB00593	0.00220476
DB01097	0.0022002
DB04585	0.0021993
DB00936	0.00219522
DB06264	0.00219259
DB08078	0.00218972
DB03380	0.00218039
DB00411	0.0021784
DB00304	0.00217832
DB00318	0.002178
DB08918	0.00217641
DB09535	0.00216589
DB09280	0.00216455
DB00189	0.0021635
DB04576	0.0021595
DB14061	0.00215687
DB00643	0.00215511
DB03673	0.00215454
DB03800	0.00215251
DB00624	0.00215184
DB00656	0.00215011
DB00499	0.0021499
DB01961	0.00214966
DB04185	0.00214942
DB01283	0.00214849
DB01863	0.00214714
DB08971	0.00214469
DB00859	0.00214137
DB09227	0.00213734
DB05990	0.00213554
DB00823	0.00213489
DB00121	0.00213408
DB00208	0.00213326
DB01029	0.00213269
DB00614	0.00213161
DB07796	0.00212652
DB00188	0.00212317
DB08953	0.00212272
DB06717	0.00212241
DB06701	0.00212207
DB00730	0.00211709
DB00261	0.00211692
DB01228	0.00211632
DB12474	0.00211545
DB01137	0.00211474
DB00591	0.0021119
DB11644	0.00211189
DB01119	0.00211105
DB00465	0.00210791
DB02020	0.00210579
DB11703	0.00210234
DB03994	0.0021016
DB00388	0.00209821
DB04961	0.00209764
DB03991	0.00208564
DB08889	0.00208514
DB04574	0.00208238
DB11363	0.00207679
DB13449	0.00207066
DB08412	0.00206983
DB00403	0.00206876
DB03203	0.00206783
DB02589	0.00206642
DB08617	0.00206272
DB09030	0.00206256
DB02635	0.00206082
DB00404	0.00205683
DB02255	0.00205661
DB11811	0.00205275
DB06267	0.00205024
DB14006	0.00204913
DB01263	0.00204911
DB00569	0.00204851
DB00705	0.00204599
DB04513	0.00203917
DB00322	0.00203694
DB12693	0.0020343
DB01656	0.00202563
DB02943	0.00202534
DB12161	0.00202219
DB00169	0.00202109
DB00732	0.00201836
DB00551	0.00201544
DB00530	0.00201399
DB11443	0.00201391
DB05262	0.00201282
DB00581	0.00201211
DB00911	0.00200396
DB01273	0.0020016
DB01430	0.00199888
DB02458	0.00199759
DB06533	0.00199618
DB12465	0.00198953
DB06731	0.00198762
DB09119	0.00197826
DB13963	0.00197523
DB14515	0.00197437
DB00906	0.00197164
DB06866	0.0019708
DB02979	0.00196312
DB09116	0.00196213
DB13948	0.00196184
DB03907	0.0019584
DB01545	0.00195791
DB03559	0.0019556
DB12418	0.00194873
DB06203	0.00194784
DB01233	0.00194743
DB04620	0.00194738
DB00291	0.00194649
DB00830	0.00194539
DB03701	0.00193487
DB01210	0.00192575
DB00222	0.00192033
DB13908	0.00191956
DB02211	0.00191898
DB01012	0.00191759
DB03967	0.00191684
DB00402	0.00191638
DB01412	0.00191637
DB00245	0.00191535
DB01483	0.00191502
DB01612	0.0019137
DB03376	0.00190712
DB13203	0.00190654
DB05395	0.00190642
DB07843	0.0019063
DB00981	0.001905
DB00243	0.00190391
DB00215	0.00190299
DB14538	0.00190102
DB01544	0.00189976
DB01675	0.00189937
DB05109	0.00189832
DB01068	0.00189828
DB11491	0.00189642
DB08950	0.00189598
DB11155	0.00189374
DB01058	0.00189053
DB00319	0.00188757
DB08765	0.00188633
DB01085	0.00188146
DB04951	0.0018812
DB06774	0.00187811
DB11217	0.00187254
DB01005	0.00186947
DB01114	0.00186889
DB09269	0.00186509
DB01166	0.00186319
DB13996	0.00186158
DB11511	0.00185908
DB11750	0.00185625
DB14512	0.00185526
DB06710	0.00185358
DB03856	0.00185331
DB14641	0.00184965
DB01436	0.00184943
DB06695	0.00184869
DB01096	0.00184826
DB00221	0.00184789
DB01288	0.0018471
DB03918	0.00184467
DB00416	0.00184322
DB06282	0.00184216
DB06769	0.00183516
DB06152	0.00183426
DB00712	0.00183368
DB02966	0.00183271
DB01131	0.00183238
DB03240	0.00183125
DB07455	0.00183035
DB06150	0.00182869
DB01251	0.00182724
DB03894	0.00182573
DB06845	0.00182511
DB06393	0.00182462
DB14007	0.00182429
DB00349	0.00182324
DB01438	0.00181948
DB01966	0.00181815
DB04253	0.00181634
DB07288	0.00181568
DB13757	0.00180881
DB07045	0.00180502
DB11221	0.00180131
DB12319	0.0017997
DB09137	0.00179955
DB06777	0.00179932
DB04150	0.00179901
DB02347	0.00179035
DB03479	0.00178754
DB00933	0.00178637
DB04837	0.00178332
DB02689	0.00178139
DB01004	0.0017802
DB00174	0.00177775
DB14057	0.00177393
DB02375	0.0017722
DB09086	0.00177107
DB01235	0.00176534
DB11642	0.00176419
DB14543	0.00176414
DB14672	0.00176352
DB13791	0.00176305
DB01102	0.00176287
DB01604	0.00176122
DB06408	0.00176118
DB00870	0.00176023
DB09223	0.00175839
DB01589	0.00175688
DB00216	0.00175667
DB03214	0.00175459
DB00450	0.00175432
DB08370	0.00175402
DB06755	0.00175384
DB13943	0.00174794
DB00431	0.00174622
DB07697	0.00174506
DB03459	0.00174362
DB08234	0.00174104
DB11738	0.00174097
DB03892	0.00173848
DB00794	0.00173735
DB08775	0.0017349
DB04250	0.00173453
DB01851	0.00173357
DB02999	0.00173343
DB08842	0.00173296
DB01100	0.00173152
DB04083	0.00173102
DB00565	0.00173087
DB02556	0.00173042
DB08995	0.00172834
DB05790	0.00172788
DB08875	0.00172781
DB03909	0.00172491
DB01365	0.00172379
DB04636	0.00172371
DB01482	0.00172315
DB03616	0.00171956
DB01205	0.00171875
DB01132	0.00171801
DB11674	0.00171789
DB00972	0.0017154
DB00884	0.00171325
DB13132	0.00171275
DB11496	0.00171108
DB03704	0.0017106
DB02489	0.00171044
DB11591	0.00170914
DB01553	0.00170303
DB11582	0.00170218
DB00878	0.00169973
DB03597	0.00169794
DB07900	0.00169606
DB14010	0.00169497
DB02343	0.00169306
DB01194	0.00169223
DB01622	0.00169069
DB00673	0.00168783
DB00908	0.00168222
DB07461	0.00168117
DB01692	0.00168059
DB00748	0.00168049
DB08805	0.00168024
DB04856	0.00167971
DB03347	0.00167405
DB01324	0.00167321
DB05087	0.00167204
DB00080	0.00166898
DB03273	0.00166794
DB12248	0.00166759
DB00573	0.00166577
DB03012	0.0016632
DB00607	0.0016625
DB09142	0.00166101
DB00415	0.00165944
DB03250	0.00165754
DB00990	0.00165601
DB03953	0.00165588
DB00425	0.001653
DB00507	0.00165245
DB04367	0.00164677
DB07446	0.00164537
DB12130	0.00164521
DB00220	0.0016435
DB02646	0.00164325
DB00357	0.00164301
DB07913	0.00164217
DB00274	0.00164113
DB00471	0.00163494
DB00771	0.00163467
DB00229	0.00163393
DB09369	0.00163173
DB06735	0.00162943
DB09063	0.00162941
DB08658	0.00162888
DB11278	0.00162707
DB00553	0.0016228
DB01420	0.00162272
DB07545	0.00161964
DB02069	0.00161763
DB01405	0.00161706
DB03536	0.00161526
DB08992	0.0016137
DB11901	0.00161262
DB04828	0.00160694
DB08916	0.00160365
DB01834	0.00160319
DB06160	0.00160266
DB08862	0.00160163
DB01151	0.00160014
DB03983	0.00159841
DB02919	0.00159716
DB04633	0.00159472
DB09330	0.00159176
DB07991	0.00159081
DB12478	0.00159008
DB03890	0.00158962
DB00490	0.00158668
DB08899	0.00158446
DB00457	0.00158068
DB09199	0.00157934
DB00296	0.00157794
DB01042	0.0015754
DB00554	0.00157349
DB00218	0.00157268
DB00950	0.00157207
DB00477	0.00157205
DB08746	0.00157082
DB03305	0.00157032
DB02691	0.00156935
DB00543	0.00156681
DB02520	0.00156658
DB00297	0.00156591
DB02562	0.00156574
DB04559	0.00156478
DB06497	0.0015641
DB13983	0.00156237
DB03193	0.0015613
DB14126	0.001561
DB00679	0.00155965
DB04018	0.00155912
DB09099	0.0015585
DB14068	0.00155766
DB02887	0.00155726
DB03660	0.00155648
DB02468	0.0015555
DB12128	0.0015537
DB02518	0.00155165
DB08018	0.00155112
DB00844	0.00154817
DB01742	0.00154757
DB13946	0.00154626
DB01629	0.00154291
DB01616	0.00154143
DB06148	0.00154124
DB00897	0.00154119
DB06729	0.00154096
DB00668	0.00154038
DB03760	0.00153999
DB01472	0.00153979
DB00485	0.00153903
DB01215	0.00153858
DB03314	0.00153814
DB06288	0.00153761
DB09017	0.00153698
DB13781	0.00153691
DB02757	0.00153539
DB09039	0.00153433
DB09068	0.00153364
DB04835	0.0015322
DB07847	0.00152767
DB00626	0.00152475
DB14046	0.00152465
DB01511	0.00152311
DB08641	0.00152263
DB03866	0.00152252
DB00383	0.00151933
DB04662	0.00151638
DB00475	0.00151585
DB11477	0.0015125
DB09216	0.00151056
DB13872	0.00151048
DB00998	0.00150494
DB08480	0.00150465
DB04896	0.00150352
DB03225	0.00150313
DB09065	0.00150097
DB09203	0.00149632
DB06725	0.00149506
DB00796	0.00149319
DB03052	0.00149277
DB00186	0.00149146
DB09166	0.00149096
DB00731	0.00148967
DB01207	0.00148767
DB02181	0.00148713
DB02143	0.00148663
DB02974	0.00148296
DB11156	0.00148232
DB00757	0.0014814
DB03292	0.0014806
DB00354	0.00147923
DB09202	0.00147909
DB09075	0.00147847
DB06442	0.00147833
DB00027	0.00147737
DB01351	0.00147519
DB01006	0.00147453
DB02772	0.00147444
DB01354	0.00147401
DB09093	0.00147361
DB00892	0.00147343
DB02209	0.00147316
DB00234	0.00147253
DB08516	0.00147154
DB15643	0.0014683
DB00427	0.00146674
DB08772	0.00146445
DB01810	0.00146394
DB04836	0.00146309
DB06663	0.00146114
DB00211	0.0014571
DB02877	0.00145653
DB01156	0.00145637
DB02569	0.00145602
DB00925	0.00145501
DB01878	0.00145449
DB00758	0.00145444
DB02215	0.00145414
DB03448	0.00145165
DB06892	0.0014512
DB13581	0.00144965
DB06698	0.00144937
DB06623	0.0014489
DB04058	0.00144871
DB03769	0.00144831
DB00949	0.00144677
DB01567	0.00144435
DB09234	0.00144242
DB09304	0.00144116
DB00424	0.00144047
DB13179	0.00143987
DB02052	0.00143931
DB04754	0.00143923
DB00629	0.00143488
DB14659	0.00143273
DB11135	0.00143148
DB00594	0.00143095
DB08903	0.0014307
DB04768	0.00143068
DB03048	0.00143038
DB03910	0.00142949
DB12332	0.00142926
DB01764	0.00142669
DB06211	0.00142508
DB06538	0.00142452
DB03552	0.0014244
DB02367	0.0014242
DB06869	0.00142281
DB00352	0.00142184
DB03095	0.00141783
DB00346	0.0014148
DB01200	0.00141265
DB08610	0.00141232
DB00905	0.00140934
DB03516	0.0014084
DB01359	0.00140599
DB00848	0.00140499
DB11404	0.00140488
DB07683	0.00140375
DB01055	0.00140362
DB08810	0.00140349
DB01488	0.00139987
DB06421	0.00139802
DB00374	0.00139551
DB02435	0.00139497
DB13437	0.00139449
DB12752	0.00139182
DB08519	0.0013907
DB07717	0.0013901
DB01576	0.00139007
DB11785	0.00138541
DB09481	0.00138512
DB03226	0.00138286
DB14062	0.00138055
DB08822	0.00138045
DB14028	0.0013804
DB01326	0.00137853
DB03566	0.00137716
DB14539	0.00137464
DB05524	0.00137435
DB07848	0.0013734
DB11359	0.00137294
DB06789	0.00136981
DB02481	0.00136872
DB01346	0.00136564
DB01595	0.00136385
DB07749	0.00136251
DB04948	0.00136113
DB08893	0.00136015
DB01212	0.00135925
DB01063	0.00135914
DB03491	0.00135848
DB00438	0.00135779
DB07807	0.00135676
DB06732	0.00135498
DB07306	0.00135325
DB03988	0.00135304
DB01035	0.00135242
DB02104	0.0013524
DB00924	0.00135171
DB01827	0.00135156
DB04044	0.00135138
DB01425	0.00135018
DB07142	0.00135006
DB01520	0.00134989
DB05458	0.00134813
DB15488	0.00134804
DB08882	0.00134771
DB01184	0.00134738
DB04858	0.00134577
DB02643	0.00134477
DB07844	0.00134315
DB00419	0.00134149
DB08901	0.00133936
DB00835	0.00133841
DB02644	0.00133593
DB03706	0.00133557
DB04688	0.00133445
DB09143	0.00133396
DB08497	0.00133344
DB09327	0.00133243
DB01079	0.00133193
DB00195	0.00133161
DB01135	0.001329
DB01084	0.00132236
DB07102	0.00132118
DB06608	0.00131967
DB07764	0.00131957
DB00894	0.00131796
DB06986	0.00131512
DB09083	0.00131453
DB06478	0.00131184
DB04770	0.00131137
DB04861	0.00131078
DB07736	0.00131036
DB05420	0.00131013
DB01406	0.00130985
DB02260	0.00130901
DB04938	0.00130894
DB07011	0.0013084
DB02701	0.00130715
DB09418	0.00130691
DB09129	0.00130627
DB11855	0.00130626
DB02837	0.00130308
DB00262	0.0013028
DB02681	0.00130231
DB05316	0.00129736
DB02345	0.00129653
DB02011	0.00129529
DB01109	0.00129102
DB13930	0.00128641
DB04665	0.00128465
DB11100	0.00128389
DB04108	0.00128383
DB00511	0.00128261
DB00706	0.0012806
DB01407	0.00127973
DB06727	0.00127919
DB08927	0.00127862
DB00707	0.00127639
DB12945	0.00127617
DB00371	0.00127211
DB11937	0.001272
DB00741	0.00126959
DB03286	0.00126855
DB04700	0.00126586
DB07264	0.00126436
DB05088	0.00126258
DB08932	0.00126137
DB08019	0.00125899
DB04753	0.00125724
DB09019	0.00125485
DB01171	0.00125338
DB11327	0.00125313
DB14065	0.00125228
DB08742	0.00125085
DB04772	0.00125054
DB05107	0.0012499
DB09225	0.00124941
DB00370	0.00124622
DB13501	0.00124334
DB11405	0.00124263
DB01222	0.00124109
DB04000	0.00124076
DB04537	0.00123996
DB08098	0.00123962
DB11842	0.00123856
DB01046	0.00123283
DB06469	0.00122918
DB09256	0.00122795
DB08335	0.00122402
DB00324	0.00122371
DB00883	0.00122212
DB04890	0.00121664
DB12523	0.00121642
DB06734	0.00121522
DB00420	0.00121497
DB04888	0.00121443
DB09289	0.00121364
DB01225	0.00121336
DB04465	0.00121301
DB08897	0.00121294
DB09472	0.00121115
DB06287	0.00121049
DB02404	0.00121006
DB14633	0.00120824
DB07637	0.00120785
DB12110	0.00120782
DB04911	0.00120745
DB12518	0.0012064
DB11541	0.00120542
DB14644	0.00120501
DB07691	0.00120377
DB02161	0.00120249
DB04818	0.00120219
DB01149	0.00119806
DB01124	0.0011964
DB03393	0.00119366
DB07127	0.00119331
DB11742	0.00119276
DB00849	0.00119198
DB06823	0.00119162
DB01608	0.00119067
DB11275	0.00118998
DB04933	0.00118976
DB00320	0.00118943
DB11430	0.00118788
DB01062	0.00118663
DB06749	0.00118194
DB00300	0.00118055
DB04136	0.00118015
DB01582	0.00117918
DB02105	0.00117886
DB07974	0.00117663
DB04825	0.00117627
DB00735	0.00117599
DB00558	0.00117526
DB07549	0.00117292
DB07793	0.0011718
DB02789	0.00117105
DB08402	0.00117103
DB02967	0.0011688
DB12450	0.00116847
DB01019	0.00116763
DB01265	0.00116666
DB04440	0.00116636
DB02386	0.00116445
DB00014	0.00116371
DB03061	0.00116182
DB02852	0.00115999
DB09338	0.00115995
DB09300	0.00115956
DB00231	0.00115866
DB00994	0.00115816
DB06262	0.00115808
DB00805	0.00115519
DB13036	0.0011539
DB05869	0.00115384
DB09290	0.00115308
DB03368	0.00114947
DB09186	0.00114866
DB01112	0.00114714
DB03026	0.00114709
DB00341	0.00114631
DB00804	0.00114421
DB13346	0.00114226
DB08784	0.00114215
DB00770	0.00114191
DB03021	0.00114186
DB00939	0.00114027
DB09194	0.00114002
DB01301	0.00113884
DB13602	0.00113882
DB06819	0.00113801
DB11737	0.00113764
DB04905	0.00113552
DB00625	0.00113445
DB07766	0.00113394
DB01551	0.00113354
DB03317	0.00113202
DB07580	0.00113148
DB13751	0.00113124
DB01091	0.0011301
DB03523	0.00112917
DB13167	0.00112844
DB04473	0.00112598
DB01972	0.00112552
DB00864	0.00112543
DB00829	0.00112512
DB00733	0.00112367
DB00953	0.00112336
DB04880	0.0011231
DB07907	0.00112275
DB00461	0.00112069
DB07585	0.00111983
DB07579	0.00111954
DB01419	0.00111903
DB08123	0.00111838
DB04573	0.00111773
DB13044	0.00111773
DB00601	0.00111706
DB04365	0.00111691
DB16390	0.0011163
DB06786	0.00111378
DB04946	0.00111274
DB14029	0.00110689
DB09239	0.00110653
DB02177	0.00110616
DB08426	0.00110567
DB00423	0.00110551
DB12093	0.00110467
DB04697	0.00110249
DB03394	0.00109953
DB02950	0.00109878
DB06726	0.00109673
DB00303	0.00109407
DB07283	0.00109285
DB01357	0.00109278
DB00317	0.00109111
DB00264	0.00109031
DB08787	0.00108991
DB01018	0.00108985
DB01061	0.00108805
DB00801	0.00108702
DB04840	0.00108702
DB00747	0.00108654
DB02545	0.0010859
DB06159	0.00108432
DB13679	0.00108354
DB04926	0.00108343
DB01353	0.00108325
DB00372	0.00108295
DB09185	0.0010824
DB02996	0.00108052
DB04105	0.00107906
DB08960	0.00107844
DB01620	0.00107835
DB00387	0.00107807
DB00284	0.00107536
DB09173	0.00107524
DB07172	0.00107327
DB07205	0.0010732
DB06441	0.00107288
DB00332	0.00107261
DB00376	0.00107066
DB06708	0.00106952
DB01237	0.00106684
DB01614	0.00106621
DB00559	0.00106606
DB02081	0.00106564
DB00648	0.00106551
DB09488	0.00106432
DB14034	0.00106386
DB03330	0.0010625
DB09097	0.00106197
DB00493	0.00106076
DB04334	0.00106068
DB01558	0.00105973
DB12565	0.00105923
DB13762	0.00105911
DB07641	0.00105793
DB03067	0.00105722
DB06263	0.00105712
DB07870	0.00105517
DB03032	0.00105435
DB01297	0.00105269
DB00810	0.00104845
DB04379	0.00104737
DB00633	0.00104598
DB08841	0.00104348
DB01191	0.00103992
DB00585	0.00103948
DB11770	0.00103943
DB06240	0.0010383
DB08830	0.00103802
DB09018	0.00103734
DB00447	0.00103612
DB00683	0.00103599
DB07741	0.00103482
DB08498	0.0010347
DB08127	0.00103291
DB07639	0.00103151
DB06736	0.00103045
DB01395	0.0010297
DB09204	0.0010295
DB08890	0.00102928
DB03974	0.0010282
DB03191	0.00102796
DB04197	0.00102789
DB05381	0.00102627
DB04398	0.00102313
DB09555	0.00102272
DB02131	0.00102261
DB07919	0.00102101
DB00967	0.00101991
DB08003	0.0010199
DB00434	0.00101957
DB12466	0.00101903
DB01619	0.00101903
DB00723	0.00101882
DB08214	0.00101825
DB00406	0.001018
DB00588	0.00101693
DB06454	0.00101654
DB08872	0.00101473
DB06235	0.00101472
DB13399	0.0010147
DB01250	0.00100809
DB07950	0.00100697
DB11831	0.00100587
DB00867	0.00100535
DB00441	0.00100511
DB03981	0.00100423
DB09351	0.0010038
DB12061	0.00100071
DB06233	0.00100041
DB00409	0.000999013
DB00672	0.000997978
DB13347	0.000997697
DB01126	0.000995992
DB00890	0.000995496
DB01428	0.000995243
DB00574	0.000994455
DB00900	0.000994167
DB08837	0.000993852
DB11447	0.000993795
DB07144	0.00099356
DB06311	0.000992233
DB07253	0.000991741
DB04849	0.00099071
DB01338	0.000990643
DB08651	0.000990547
DB13981	0.000990385
DB04337	0.000990224
DB00385	0.000990166
DB01352	0.000989574
DB01259	0.00098891
DB01204	0.000987976
DB13867	0.000986678
DB02166	0.000986588
DB00955	0.00098289
DB07660	0.000982341
DB04724	0.000981375
DB01086	0.000980788
DB07339	0.00098011
DB01602	0.000979523
DB00392	0.000978067
DB00847	0.000977765
DB03213	0.000976902
DB13530	0.00097674
DB02583	0.000975573
DB01588	0.000974653
DB00548	0.000974223
DB04572	0.000971251
DB11274	0.00096933
DB12243	0.000968523
DB07029	0.000968162
DB01221	0.000968153
DB01537	0.000966783
DB00363	0.000966736
DB00734	0.000966022
DB04795	0.000965908
DB04796	0.00096576
DB00334	0.000964599
DB01152	0.000964501
DB06711	0.000962562
DB06820	0.000961367
DB04343	0.000960956
DB11636	0.000960867
DB08153	0.000960276
DB11963	0.00095807
DB11219	0.000956836
DB08799	0.000955668
DB00881	0.000955354
DB01093	0.000954089
DB01242	0.000953948
DB00789	0.000953112
DB07400	0.000951983
DB00910	0.000951802
DB13385	0.000951515
DB03781	0.000949885
DB01871	0.000949475
DB00767	0.000949167
DB00703	0.000948123
DB01331	0.000947894
DB11853	0.000947734
DB07622	0.000947433
DB01811	0.000947305
DB11892	0.000947175
[truncated: 1,947 more rows]
